# Supplementary material for: Breast Cancer Screening Knowledge and Sentiments in Singaporean Women: Mixed Methods Study Using Topic Modeling, Sentiment Analysis, and Structured Questionnaire Data
Source: J Med Internet Res. 2026 Mar 10;28:e78439. doi: 10.2196/78439 (PMC12974998; doi:10.2196/78439)
Supplement: Multimedia Appendix 4 [file jmir-v28-e78439-s004.xlsx]

## Sheet: ST1
Supplementary Table 1. Categorization of housing and highest qualification achieved.
Housing
Options in questionnaire	Category
HDB or other Govt 1-3 room flat (including shop-house)	Public 1-3 room
HDB 4-room flat	Public >3 room
HDB 5-room flat
HDB Executive
Private/HUDC Apt or Condominium	Private
Terrace/Semi-detached/Bungalow
Other/Missing
Highest qualification achieved
Information from questionnaire (open-ended)	Category
No formal/ uneducated/ non-educated/ Never been/ primary/PSLE/NIL	No formal/ Primary
Secondary/ O-Levels/ N-Levels/ Form 5	Secondary
A-Levels/ Nitec/ ITE/ Pre-university/ SPM/ High school/ VITB	Post-Secondary
Diploma/ Polytechnic
Bachelor/ Degree/ Masters/ PhD/ Tertiary/ University/ ACCA/ CPA/ MBBS/ College/ Post-graduate	Tertiary

## Sheet: ST2
Supplementary Table 2. List of words with corrected spelling.
Misspelled word	Correction provided	Selected from provided	Author provided
abnormalies	abnormalities ; abnormality ; normalizes ; abnormal	1
achiveable	achievable ; impeachable	1
alot	a lot ; alto ; slot ; alt ; lot ; allot ; aloft ; aloe ; clot ; plot ; blot	1
auntys	aunts ; aunt's	1
availabilty	availability ; livability	1
awaeeness	awareness ; awesomeness ; wanness	1
batok	batik ; baton	keep
bc	BC ; bx ; b ; c ; be ; bi ; ac ; bl ; cc ; dc ; bu ; by ; bf ; bk ; kc	replace	breast cancer
bcus	bus ; cubs ; ecus ; cuss	replace	because
becareful	be careful ; be-careful ; careful	1
becos	becks ; Pecos ; be cos ; be-cos ; becomes	replace	because
beeast	breast ; beast ; be east ; be-east ; east	1
breasr	breast	1
breat	brat ; beat ; breast ; breath ; treat ; bleat ; bread ; great ; bream ; break	3
bse	be ; base ; bee ; use ; bye ; BBSes	replace	breast self-examination
bt	tb ; by ; b ; t ; bet ; bit ; bat ; bot ; but ; be ; st ; bi ; it ; at ; rt	replace	bukit
cancee	cancer ; cancel ; cancan	1
centres	centers ; cent res ; cent-res ; entrees ; crescents ; crescent ; entrances	1
chk	ch ; ck ; chi ; chg ; chm ; ch k	replace	check
conenience	convenience ; continence ; confidence ; lenience	1
covid	oviduct	keep
coz	cox ; co ; oz ; cozy ; cos ; con ; cor ; cot ; coo ; col ; cod ; doz ; cog ; com ; cop	replace	because
dectation	dictation ; delectation ; decapitation ; decoration ; decimation	replace	detection
derection	detection ; erection ; direction ; defection ; d erection ; dereliction ; dejection ; deprecation ; deflection	replace	detection
ders	reds ; dears ; doers ; dyers ; dens ; hers ; debs ; derv ; deters ; eiders ; ceders ; seeders	replace	detect
detact	detract ; detect ; detach	2
detectation	detestation ; delectation ; detection ; deterioration ; detonation ; defecation	replace	detection
detections	detection ; detection's ; detentions ; defections ; detect ions ; detect-ions ; detection s ; deflections ; deductions ; depictions ; directions	1
disregularities	dis regularities ; dis-regularities ; irregularities ; singularities	2
dont	font ; dint ; don ; dot ; don't ; done ; dent ; dons ; dost ; dona ; dolt ; cont ; dong ; wont ; Mont	5
dr	rd ; Dr ; fr ; d ; r ; dry ; er ; tr ; do ; or ; dc ; dd ; gr ; pr ; hr	replace	doctor
eaely	early	1
feom	geom ; from ; fem	2
fillow	follow ; fellow ; fallow ; pillow ; billow ; willow ; fill ow ; fill-ow ; filo	1
fot	oft ; dot ; got ; fit ; for ; ft ; font ; fort ; foot ; foe ; sot ; fat ; not ; rot ; tot	5
fren	fern ; fen ; Efren ; free ; fret ; wren ; Wren ; fr en ; fr-en ; frenzy	replace	friend
frirnd	friend	1
fron	from ; fro ; front ; frond ; frown ; iron ; tron ; frog ; pron ; Aron ; fr on ; fr-on ; fro n	1
gd	Gd ; gs ; g ; d ; gad ; god ; ed ; id ; ad ; gr ; rd ; gt ; go ; dd ; gm	replace	good
gp	GP ; pg ; hp ; go ; g ; p ; gap ; gyp ; gs ; gr ; gt ; op ; up ; gm ; mp	1
healthyad	healthy ad ; healthy-ad ; healthy	3
highe	hie ; high ; higher ; highs	3
hv	h ; v ; he ; hi ; iv ; ha ; av ; hr ; ht ; ho ; hp ; hf ; Av ; HPV	replace	have
hx	h ; x ; hex ; he ; ex ; hi ; ix ; ha ; ax ; hr ; ht ; ho ; ox ; hp ; bx	replace	history
i'll	I'll ; ill ; it'll	replace	I will
i'm	I'm ; ism ; h'm	replace	I am
i've	I've ; we've	replace	I have
ig	if ; i ; g ; rig ; dig ; gig ; pig ; big ; fig ; wig ; is ; ii ; in ; it ; lg	1
im	mi ; um ; om ; in ; i ; m ; ism ; sim ; aim ; rim ; dim ; imp ; him ; vim ; Tim	replace	I am
impt	imp ; imps ; imp t	replace	important
incovenient	inconvenient ; inconvenience ; convenient ; incontinent ; convenience	1
infact	infarct ; infect ; infant ; intact ; in fact ; in-fact ; inf act ; inf-act	5
ivf	IVF ; iv ; if ; inf ; ivy	keep
justvto	justness	replace	just to
kmow	know ; mow ; k mow ; km ow ; km-ow	1
lah	lag ; la ; ah ; lash ; lath ; blah ; aah ; nah ; rah ; lat ; lac ; lad ; lam ; lap ; pah	replace
learnt	learn ; learns ; learn t	1
mammo	ammo ; mammon ; mamma ; mambo ; mammy ; m ammo ; mam mo ; mam-mo	replace	mammogram
mamo	ammo ; mam ; mambo ; memo ; mams ; mama ; mayo ; ma mo ; ma-mo ; mam o	replace	mammogram
mamogram	mammogram ; monogram ; aerogram ; radiogram ; program	1
medisave	meditative	keep
mmg	mm ; mg ; meg ; mag ; mtg ; mug ; mpg ; mfg ; m mg ; mm g ; MGM	replace	mammogram
moh	mph ; mo ; oh ; mosh ; moth ; ohm ; meh ; mos ; moi ; mot ; moo ; ooh ; mod ; mom ; mop	keep
mri	MRI ; mi ; rim ; moi ; Fri	keep
myelf	myself ; my elf ; my-elf ; myelitis	1
na	an ; Na ; ma ; n ; a ; nae ; nag ; nap ; nah ; nab ; nay ; Ina ; Ana ; ea ; ta	replace
ni	nigh ; nee ; in ; Ni ; bi ; mi ; nu ; no ; n ; i ; nit ; nil ; uni ; nip ; nib	replace
nt	NT ; tn ; mt ; n ; t ; net ; nit ; int ; ant ; not ; nut ; nth ; Ont ; st ; it	10
nuhs	nus ; nuns ; nuts ; nubs ; nu's	keep
nv	NV ; n ; v ; iv ; av ; no ; nu ; Av	replace	never
c9nvenient	convenient ; inventive ; lenient ; invent	1
oit	pit ; out ; oi ; it ; omit ; obit ; sit ; oat ; nit ; tit ; oil ; lit ; cit ; git ; opt	4
ont	not ; Ont ; int ; on ; onto ; cont ; font ; wont ; Mont ; ton ; one ; oat ; ant ; out ; opt	1
onwards	inwards ; onward ; on wards ; on-wards ; onward s ; downwards ; wards	2
painfull	painful ; painfully ; pain full ; pain-full ; painful l ; pailful	1
ppl	pol ; pp ; pl ; pal ; ppr ; cpl ; ppm ; Cpl ; p pl ; pp l	replace	people
pre	per ; ore ; pee ; pr ; re ; pres ; pare ; pore ; pure ; prep ; prey ; pyre ; pref ; rep ; ere	keep
preventine	preventing ; preventive ; prevention ; preventative ; prevent ; preeminent	3
preventions	prevention ; prevention's ; prevent ions ; prevent-ions ; prevention s ; preventives ; preventive ; presentations ; preventatives	1
prima	prim ; primal ; prime ; primp ; prim a	3
prognisis	prognosis ; prognostics	1
prrvent	prevent	1
qn	q ; n ; en ; in ; an ; qr ; qt ; tn ; on ; kn ; Sn ; In ; Rn ; Ln ; Mn	replace	question
realised	realized ; released	1
revover	recover ; revolver ; remover ; rev over ; rev-over ; revolve ; revere ; reveler ; overbore	1
schdule	schedule ; schooled	1
sg	chg ; gs ; sf ; sh ; s ; g ; sag ; st ; so ; lg ; cg ; mg ; pg ; kg ; Ag	replace	singapore
shld	shed ; shad ; shod ; sold ; shield	replace	should
singapore	Singapore ; singalong	keep
singaporeans	Singaporeans ; singalongs	keep
stilll	still ; stills ; still l ; stilt ; till's ; till	1
subsidised	subsidized ; subsidize ; subsided ; subsisted ; subside	1
thermography	tomography ; ethnography ; orthography ; demography	1
tq	qt ; t ; q ; ts ; sq ; ti ; ta ; tn ; tr ; to ; tb ; Sq ; TQM	replace	thank you
uncomfort	comfort	replace	discomfort
uo	yo ; up ; u ; o ; duo ; us ; so ; no ; to ; lo ; co ; do ; go ; um ; mo	2
ur	Ur ; yr ; u ; r ; urn ; our ; cur ; bur ; fur ; Eur ; er ; us ; tr ; or ; gr	replace	your
wellbeing	well being ; well-being ; indwelling ; belling	1
yrly	Orly ; yearly	2

## Sheet: ST3
Supplementary Table 3. List of stem words.
Word	Stem provided	Selected from provided	Author provided
1	1	keep
10		keep
17		keep
19		keep
2	2	keep
2000		keep
2yrs	2	1
30s		replace	30
3yrs	3	1
4	4	1
4.5		keep
40		keep
40y		replace	40
5	5	keep
50		keep
52		keep
55		keep
59		keep
80s		replace	80
85		keep
90s		replace	90
abnormal	abnormal	1
abnormalities	abnormality	1
abnormality	abnormality	1
accept	accept	1
access	access	1
accessible	accessible	1
accurate	accurate	1
achievable	achievable ; achieve	2
achieve	achieve	1
act	act	1
action	action	1
active	active ; act	1
actively	active	1
address	address	1
addressed	addressed ; address	2
advance	advance	1
adverse	adverse	1
advisable	advisable ; advise	2
affect	affect	1
affirmation	affirmation	1
affordability	affordability	1
affordable	afford	1
afraid	afraid	1
age	age	1
aged	age	1
aging	aging ; age	1
ago	ago	1
alive	ale	keep
alternate	alternate	1
alternative	alternative ; alternate	1
always	always	1
annual	annual	1
annually	annual	1
answer	answer	1
anytime	anytime	1
applied	apply	1
appointment	appointment ; appoint	1
appointments	appointment	1
appropriate	appropriate	1
arise	arise	1
arrest	arrest	1
asap	asap	1
assist	assist	1
assume	assume	1
assurance	assurance	1
assure	assure	1
assured	assured ; assure	1
attempt	attempt	1
attend	attend	1
attended	attended ; attend	2
attending	attend	1
attention	attention	1
attitude	attitude	1
aunts	aunt	1
availability	availability	1
avoid	avoid	1
aware	aware	1
awareness	awareness ; aware	1
bad	bad	1
base	base	1
based	base	1
basic	basic	1
basis	basis	1
batok		1
battling	battle	1
bearable	bearable ; bear	1
belief	belief	1
believe	believe	1
believer	believer ; believe	1
beneficial	beneficial	1
benefit	benefit	1
benefits	benefit	1
best	best ; b	1
better	better	1
biopsy	biopsy	1
body	body	1
book	book	replace	booking
booking	booking ; book	1
breast's	breast	1
breasts	breast	1
bud	bud	1
bukit		keep
bust	bust	1
busy	busy	1
ca	ca	replace	cancer
cancerous	cancerous	1
cancers	cancer	1
care	care	1
careful	careful	1
catch	catch	1
catching	catch	1
caused	cause	1
causing	cause	1
caution	caution	1
cell	cell	1
cells	cell	1
centers	cent	1
chance	chance	1
chances	chance	1
change	change	1
changed	changed ; change	2
charge	charge	1
charged	charged ; charge	2
cheap	cheap	1
cheaper	cheap	1
check	check	1
checked	checked ; check	2
checking	check	1
checks	check	1
checkup	checkup	1
checkups	checkup	1
chemo	chemo	1
chested	chest	1
choice	choice	1
chore	chore	1
coincide	coincide	1
colleagues	colleague	1
comfort	comfort	1
comfortable	comfortable	1
coming	coming ; come	1
commitments	commitment	1
common	common	1
company	company	1
compared	compare	1
complications	comply	1
comprehensive	comprehensive	1
compressed	compressed ; compress	2
compressing	compress	1
compression	compression	1
concern	concern	1
concerned	concerned ; concern	2
concerns	concerns	replace	concern
condition	condition	1
conditions	condition	1
conscious	conscious	1
consume	consume	1
consuming	consume	1
continue	continue	1
control	control	1
controversy	controversy	1
convenience	convenience	1
convenient	convenient	1
conveniently	convenient	1
cos	cos ; co	replace	because
cost	cost	1
costly	costly ; cost	1
costs	cost	1
cousins	cousin	1
covid		keep
crazy	crazy	1
created	create	1
critical	critical	1
crucial	crucial	1
curative	curative ; curate	1
cure	cure	1
cured	cured ; cure	2
curing	cure	1
current	current	1
cute	cute	1
cyst	cyst	1
daily	daily	1
date	date	1
day	day	1
days	day	1
dealing	dealing ; deal	1
death	death	1
debatable	debate	1
decide	decide	1
deciding	decide	1
decision	decision	1
deduction	deduction	1
deem	deem	1
defect	defect	1
defer	f	keep
depend	pend	keep
depending	pend	keep
depends	pend	replace	depend
describing	describe	1
detach	detach	1
detailed	tail	1
detect	detect	1
detected	detected ; detect	2
detecting	detect	1
detection	detection	1
detects	detect	1
detention	detention ; detente	1
deter	deter	1
deters	deter	1
detrimental	detrimental	1
developing	develop	1
diagnose	diagnose	1
diagnosed	diagnose	1
diagnosis	diagnosis	1
die	die	1
died	die	1
difference	difference	1
difficult	difficult	1
diligent	diligent	1
dire	dire	1
dis	dis	1
discomfort	comfort	keep
discover	discover ; cover	1
discovered	discovered ; cover ; discover	3
discovery	discovery	1
disease	ease	keep
diseases	ease	replace	disease
dislike	like	keep
distressing	distressing ; distress	1
doc	doc	replace	doctor
doctor	doctor	1
dying	dying ; dye	1
earlier	early	1
early	early ; ear	1
earn	earn	1
ease	ease	1
easier	easy	1
easily	easily	1
easy	easy	1
eating	eat	1
educated	educated ; educate	1
education	education ; educate	1
effective	effective ; effect	1
effort	effort	1
eligible	eligible	1
embarrassing	embarrassing ; embarrass	1
emotionally	emotional	1
enabling	enable	1
encourage	encourage	1
encouraged	encourage	1
encouraging	encouraging ; encourage	1
ensure	ensure	1
ensuring	ensure	1
environment	environment	1
environmental	environmental	1
eradicating	eradicate	1
esp	esp	replace	especially
essential	essential	1
examination	examination	1
examinations	examination	1
excessive	excessive ; excess	1
excision	excision ; excise	1
exercise	exercise	1
existing	exist	1
expectancy	expectancy	1
expensive	expensive	1
experience	experience	1
experienced	experience	1
experiences	experiences	replace	experience
explanatory	explanatory	1
exposed	exposed ; expose	1
exposure	exposure	1
factor	factor	1
factors	factor	1
faithful	faithful	1
f	f	1
family	family	1
fast	fast	1
faster	fast	1
fear	fear	1
fearful	fearful	1
financial	financial	1
finding	finding ; find	1
fine	fine	1
fir	fir	replace
fix	fix	1
flat	flat	1
follow	follow	1
forget	forget	1
forgetting	forgetting	1
form	form	1
forward	forward	1
found	found	1
fr	fr	replace
free	free	1
frequent	frequent	1
friend	friend	1
friends	friend	1
future	future	1
genetic	genetic	1
gentle	gentle	1
girl	girl	1
god	god	1
good	good	1
government	government ; govern	1
govt	govt	replace	government
gp		keep
grow	grow	1
growing	growing ; grow	2
growth	growth ; grow	2
guess	guess	1
guide	guide	1
guideline	guideline	1
hand	hand	1
happen	happen	1
happening	happening ; happen	1
happily	happily	1
hard	hard	1
harm	harm	1
hassle	hassle	1
hazard	hazard	1
healing	heal	1
health	health ; heal	1
healthcare	healthcare	1
healthily	healthily	1
healthy	healthy	1
heard	heard	1
heath	heath	1
heighten	heighten ; height	1
heightened	heighten	1
helped	help	1
helpful	helpful	1
helps	help	1
heredity	heredity	1
high	high	1
highly	high	1
history	history	1
ho	ho	1
hold	hold	1
hope	hope	1
hormonal	hormonal	1
hormone	hormone	1
hurt	hurt	1
ideal	ideal	1
ignorant	ignorant	1
illness	illness ; ill	1
illnesses	illness	1
images	image	1
imbalance	imbalance	1
immediately	immediate	1
impact	impact	1
impending	impend	1
importance	importance	1
important	important	1
improve	improve	1
improves	improve	1
incidence	incidence	1
inconvenience	inconvenience ; convenience	1
inconvenient	convenient	keep
increase	crease	keep
increased	crease	replace	increase
increases	crease	keep
increasing	increasing ; crease
individuality	individuality	1
inept	inept	1
inertia	inertia	1
inexpensive	expensive	1
infection	infection	1
info	info	replace	information
inform	inform ; form	1
information	information	1
informed	informed ; form	replace	inform
initiate	initiate	1
intending	tend	1
intention	intention	1
interested	interested ; interest	1
intervention	intervention	1
invasive	invasive	1
invented	invent	1
issue	issue	1
issues	issue	1
items	item	1
ivf		keep
key	key	1
kids	kid	1
killer	killer ; kill	1
kinder	kind	1
know	know	1
knowing	knowing	1
knowledge	knowledge	1
ladies	lady	1
lady	lady	1
late	late	2
laziness	laziness ; lazy	1
lazy	lazy	1
lead	lead	1
learn	learn	1
leave	leave	1
left	left	2
lessen	lessen ; less	1
lesser	less	1
letter	letter	1
level	level	1
life	life	1
lifestyle	lifestyle	1
lift	lift	1
likelihood	likelihood	1
line	line	1
live	live	1
lives	live	1
living	living ; live	1
located	locate	1
location	location ; locate	1
long	long	1
lot	lot	1
love	love	1
low	low	1
lower	lower ; low	1
lowered	lower
lump	lump	1
lumps	lump	1
lumpy	lumpy	replace	lump
machine	machine	1
machines	machine	1
maintenance	maintenance	1
makes	make	1
mammograms	mammogram	1
mammography	mammography	replace	mammogram
management	management ; manage	1
mandate	mandate	1
mastectomy	mastectomy	1
matters	matte	keep
max	max	1
means	mean	1
measure	measure	1
measurement	measurement	1
measures	measure	1
medical	medical	1
medication	medication ; medicate	replace	medicine
medicine	medicine	1
medisave		keep
meet	meet	1
mentally	mental	1
method	method	1
methods	method	1
mind	mind	1
mindset	mindset	1
minimum	minimum	1
minute	minute	1
missed	missed ; miss	1
modern	modern	1
moh		keep
moment	moment	1
money	money	1
monitor	monitor	1
monitoring	monitor	1
month	month	1
mood	mood	1
mortality	mortality	1
mother	mother	1
mother's	mother	1
motivation	motivation	1
moving	moving ; move	1
mri		keep
multiple	multiple	1
mum	mum	replace	mother
mutation	mutation ; mutate	1
national	national	1
nearby	nearby	replace	near
nearest	near	1
necessarily	necessarily	1
necessary	necessary	1
necessity	necessity	1
need	need	1
needed	needed ; need	2
never	never	1
nip	nip	1
normal	normal	1
notification	notification ; notify	1
nuhs		keep
occasional	occasional	1
occupation	occupation	1
occur	occur	1
offers	off	keep
often	often	1
once	once	1
one's	one	1
oneself	oneself	1
onward	onward	1
opt	opt	replace	choose
option	option	1
options	option	1
ouch	ouch	1
outcome	outcome	1
outcomes	outcome	1
outweighs	outweighs	1
overcome	overcome	1
owned	own	1
packages	package	1
pain	pain	1
painful	painful	1
painless	painless	1
painlessly	painless	1
paramount	paramount	1
participate	participate	1
passed	passe	1
passive	passive ; passe	1
past	past	1
patient	patient	1
patient's	patient	1
pay	pay	1
paying	pay	1
peace	peace	1
peaceful	peaceful	replace	peace
people	people	1
perception	perception	1
performance	performance	1
period	period	1
permits	permit	1
person	person	1
personal	personal	1
persuaded	persuaded ; persuade	1
phase	phase	1
picking	pick	1
piece	piece	1
pivotal	pivotal	1
planning	planning	1
plans	plan	1
plates	plate	1
play	play	1
pleasant	pleasant	1
polyclinic	polyclinic	1
positive	positive ; posit	1
possibility	possibility	1
pre		replace
precaution	precaution	1
precautionary	precautionary	1
precautions	precaution	1
prefer	prefer	1
preference	preference	1
prepare	prepare	1
prepared	prepared ; prepare	1
prevent	prevent	1
preventative	preventative	replace	preventive
preventing	prevent	1
prevention	prevention	1
preventive	preventive ; prevent	1
previous	previous	1
priceless	priceless	1
prime	prime	1
priority	priority	1
private	private	1
proactive	active	1
procedure	procedure	1
process	process	1
processes	process	1
prognosis	prognosis	1
progress	progress	1
prolong	long	keep
prone	prone	1
proper	proper	1
protect	protect	1
protecting	protect	1
protection	protection	1
provide	provide	1
provided	provided ; provide	2
prudent	prudent	1
public	public	1
puncture	puncture	1
purpose	purpose	1
purposes	purpose	1
quality	quality	1
question	question	1
questionnaire	questionnaire	1
questions	question	1
quickly	quick	1
radiation	radiation ; radiate	1
radiographer	radiographer	1
radiologist	radiologist	1
raise	raise	1
rate	rate	1
rates	rate	1
rational	rational	1
reach	reach	1
reaching	reach	1
react	react ; act	1
reactive	react	1
ready	ready	1
real	real	1
realized	realized ; realize	1
reason	reason	1
receive	receive	1
receptive	receptive	1
recommendation	commendation	keep
recommendations	commendation	replace	recommendation
recommended	commend	keep
record	cord	keep
recover	cover	replace	recovery
recovery	recovery	1
reduce	reduce	1
reduced	reduce	1
reduces	reduce	1
refer	refer ; f	1
regret	regret	1
regular	regular	1
regularities	regularity	replace	irregularity
regularly	regular	1
reinforces	reinforce	1
relate	relate	1
related	relate	1
relief	relief	1
remember	remember ; member	1
reminded	mind	replace	reminder
reminder	reminder ; mind	1
reminders	mind	keep
replacement	placement ; place	keep
request	request ; quest	1
required	require	1
research	search	keep
respond	respond	1
responsibility	responsibility	1
responsible	responsible	1
result	result	1
results	result	1
rip	rip	1
risk	risk	1
risks	risk	1
routine	routine	1
run	run	1
safe	safe	1
safeguard	safeguard	1
safely	safe	1
safer	safe	1
safety	safety	1
save	save	1
saves	save	1
scan	scan	1
scanning	scanning	1
scare	scare	1
scared	scar	replace	scan
scary	scary	1
schedule	schedule	1
schedules	schedule	1
screened	screen	1
screenings	screen	replace	screening
secured	secured ; secure	1
seek	seek	1
send	send	1
sensitive	sensitive	1
serves	serve	1
share	share	1
short	short	1
shot	shot	1
shy	shy	1
sick	sick	1
sign	sign	1
signs	sign	1
singapore		keep
singaporeans		keep
sister	sister	1
situation	situation ; situate	1
size	size	1
slot	slot	1
solve	solve	1
sometimes	sometime	1
soonest	soon
sound	sound	1
sounds	sound	1
span	span	1
spend	spend	1
spent	spent	1
spot	spot	1
spread	spread	1
spreading	spread	1
staff	staff	1
stage	stage	1
stages	stage	1
start	start	1
started	start	1
status	status	1
stay	stay	1
staying	stay	1
step	step	1
straight	straight	1
straightaway	straightaway	1
stress	stress	1
stressful	stressful	1
strong	strong	1
stronger	strong	1
strongly	strong	1
style	style	1
subject	subject	1
subjecting	subject	1
subsidies	subsidy	1
subsidized	subsidize	1
subsidy	subsidy	1
successful	successful	1
suffering	suffering ; suffer	1
sufferings	suffer	1
sufficient	sufficient	1
suitable	suit	1
support	support	1
supporter	supporter ; support	1
supportive	support	1
survival	survival	1
survive	survive	1
survived	survive	1
surviving	survive	1
symptom	symptom	1
symptoms	symptom	1
system	system	1
taking	taking	1
technicians	technician	1
techniques	technique	1
technology	technology	1
tedious	tedious	1
term	term	1
terms	term	1
terrible	terrible	1
test	test	1
testing	test	1
tests	test	1
time	time	1
timely	timely ; time	1
times	time	1
timing	timing ; time	1
told	told	1
tomography	tomography	1
torture	torture	1
torturous	torturous	replace	torture
total	total	1
track	track	1
trauma	trauma	1
traumatic	traumatic	1
treat	treat	1
treated	treated ; treat	2
treating	treat	1
treatment	treatment	1
treatments	treatment	1
trigger	trigger	1
troublesome	troublesome	1
try	try	1
type	type	1
ultra	ultra	1
unchanged	changed	keep
unclear	unclear	1
uncomfortable	uncomfortable	1
undergo	undergo	1
understand	understand	1
understanding	understanding ; understand	2
uneasy	uneasy ; easy	1
unfortunate	unfortunate ; fortunate	1
unhealthy	unhealthy ; healthy	1
unknown	unknown	1
update	update	1
updates	update	1
ups	up	1
useful	useful	1
view	view	1
visible	visible	1
vital	vital	1
waiting	waiting ; wait	1
wan	wan	replace	want
warning	warning ; warn	1
waste	waste	1
watch	watch	1
wealth	wealth ; weal	1
weekday	weekday	1
willing	willing	1
willingly	willing	2
wit	wit	1
woman	woman	replace	women
women	women	1
working	work	1
worried	worried ; worry	2
worry	worry	1
worse	worse	1
worsening	worsen	1
worst	worst	1
yearly	yearly ; year	1
yr	yr	replace	year
yrs	yr	replace	year
zone	zone	1

## Sheet: ST4
Supplementary Table 4. List of stop words.
Word	Lexicon
a	SMART
a's	SMART
able	SMART
about	SMART
above	SMART
according	SMART
accordingly	SMART
across	SMART
actually	SMART
after	SMART
afterwards	SMART
again	SMART
against	SMART
ain't	SMART
all	SMART
allow	SMART
allows	SMART
almost	SMART
alone	SMART
along	SMART
already	SMART
also	SMART
although	SMART
am	SMART
among	SMART
amongst	SMART
an	SMART
and	SMART
another	SMART
any	SMART
anybody	SMART
anyhow	SMART
anyone	SMART
anything	SMART
anyway	SMART
anyways	SMART
anywhere	SMART
apart	SMART
appear	SMART
appreciate	SMART
are	SMART
aren't	SMART
around	SMART
as	SMART
aside	SMART
ask	SMART
asking	SMART
associated	SMART
at	SMART
available	SMART
away	SMART
awfully	SMART
b	SMART
be	SMART
became	SMART
because	SMART
become	SMART
becomes	SMART
becoming	SMART
been	SMART
before	SMART
beforehand	SMART
behind	SMART
being	SMART
below	SMART
beside	SMART
besides	SMART
between	SMART
beyond	SMART
both	SMART
brief	SMART
but	SMART
by	SMART
c	SMART
c'mon	SMART
c's	SMART
came	SMART
can	SMART
can't	SMART
cannot	SMART
cant	SMART
cause	SMART
causes	SMART
certain	SMART
certainly	SMART
changes	SMART
clearly	SMART
co	SMART
com	SMART
come	SMART
comes	SMART
concerning	SMART
consequently	SMART
consider	SMART
considering	SMART
contain	SMART
containing	SMART
contains	SMART
corresponding	SMART
could	SMART
couldn't	SMART
course	SMART
currently	SMART
d	SMART
definitely	SMART
described	SMART
despite	SMART
did	SMART
didn't	SMART
different	SMART
do	SMART
does	SMART
doesn't	SMART
doing	SMART
don't	SMART
done	SMART
down	SMART
downwards	SMART
during	SMART
e	SMART
each	SMART
edu	SMART
eg	SMART
eight	SMART
either	SMART
else	SMART
elsewhere	SMART
enough	SMART
entirely	SMART
especially	SMART
et	SMART
etc	SMART
even	SMART
ever	SMART
every	SMART
everybody	SMART
everyone	SMART
everything	SMART
everywhere	SMART
ex	SMART
exactly	SMART
example	SMART
except	SMART
f	SMART
few	SMART
fifth	SMART
first	SMART
five	SMART
followed	SMART
following	SMART
follows	SMART
for	SMART
former	SMART
formerly	SMART
forth	SMART
four	SMART
from	SMART
further	SMART
furthermore	SMART
g	SMART
get	SMART
gets	SMART
getting	SMART
given	SMART
gives	SMART
go	SMART
goes	SMART
going	SMART
gone	SMART
got	SMART
gotten	SMART
greetings	SMART
h	SMART
had	SMART
hadn't	SMART
happens	SMART
hardly	SMART
has	SMART
hasn't	SMART
have	SMART
haven't	SMART
having	SMART
he	SMART
he's	SMART
hello	SMART
help	SMART
hence	SMART
her	SMART
here	SMART
here's	SMART
hereafter	SMART
hereby	SMART
herein	SMART
hereupon	SMART
hers	SMART
herself	SMART
hi	SMART
him	SMART
himself	SMART
his	SMART
hither	SMART
hopefully	SMART
how	SMART
howbeit	SMART
however	SMART
i	SMART
i'd	SMART
i'll	SMART
i'm	SMART
i've	SMART
ie	SMART
if	SMART
ignored	SMART
immediate	SMART
in	SMART
inasmuch	SMART
inc	SMART
indeed	SMART
indicate	SMART
indicated	SMART
indicates	SMART
inner	SMART
insofar	SMART
instead	SMART
into	SMART
inward	SMART
is	SMART
isn't	SMART
it	SMART
it'd	SMART
it'll	SMART
it's	SMART
its	SMART
itself	SMART
j	SMART
just	SMART
k	SMART
keep	SMART
keeps	SMART
kept	SMART
knows	SMART
known	SMART
l	SMART
last	SMART
lately	SMART
later	SMART
latter	SMART
latterly	SMART
least	SMART
less	SMART
lest	SMART
let	SMART
let's	SMART
like	SMART
liked	SMART
likely	SMART
little	SMART
look	SMART
looking	SMART
looks	SMART
ltd	SMART
m	SMART
mainly	SMART
many	SMART
may	SMART
maybe	SMART
me	SMART
mean	SMART
meanwhile	SMART
merely	SMART
might	SMART
more	SMART
moreover	SMART
most	SMART
mostly	SMART
much	SMART
must	SMART
my	SMART
myself	SMART
n	SMART
name	SMART
namely	SMART
nd	SMART
nearly	SMART
needs	SMART
neither	SMART
nevertheless	SMART
new	SMART
next	SMART
nine	SMART
no	SMART
nobody	SMART
non	SMART
none	SMART
noone	SMART
nor	SMART
normally	SMART
not	SMART
nothing	SMART
novel	SMART
now	SMART
nowhere	SMART
o	SMART
obviously	SMART
of	SMART
off	SMART
oh	SMART
ok	SMART
okay	SMART
old	SMART
on	SMART
one	SMART
ones	SMART
only	SMART
onto	SMART
or	SMART
other	SMART
others	SMART
otherwise	SMART
ought	SMART
our	SMART
ours	SMART
ourselves	SMART
out	SMART
outside	SMART
over	SMART
overall	SMART
own	SMART
p	SMART
particular	SMART
particularly	SMART
per	SMART
perhaps	SMART
placed	SMART
please	SMART
plus	SMART
possible	SMART
presumably	SMART
probably	SMART
provides	SMART
q	SMART
que	SMART
quite	SMART
qv	SMART
r	SMART
rather	SMART
rd	SMART
re	SMART
really	SMART
reasonably	SMART
regarding	SMART
regardless	SMART
regards	SMART
relatively	SMART
respectively	SMART
right	SMART
s	SMART
said	SMART
same	SMART
saw	SMART
say	SMART
saying	SMART
says	SMART
second	SMART
secondly	SMART
see	SMART
seeing	SMART
seem	SMART
seemed	SMART
seeming	SMART
seems	SMART
seen	SMART
self	SMART
selves	SMART
sensible	SMART
sent	SMART
serious	SMART
seriously	SMART
seven	SMART
several	SMART
shall	SMART
she	SMART
should	SMART
shouldn't	SMART
since	SMART
six	SMART
so	SMART
some	SMART
somebody	SMART
somehow	SMART
someone	SMART
something	SMART
sometime	SMART
somewhat	SMART
somewhere	SMART
soon	SMART
sorry	SMART
specified	SMART
specify	SMART
specifying	SMART
still	SMART
sub	SMART
such	SMART
sup	SMART
sure	SMART
t	SMART
t's	SMART
take	SMART
taken	SMART
tell	SMART
tends	SMART
th	SMART
than	SMART
thank	SMART
thanks	SMART
thanx	SMART
that	SMART
that's	SMART
thats	SMART
the	SMART
their	SMART
theirs	SMART
them	SMART
themselves	SMART
then	SMART
thence	SMART
there	SMART
there's	SMART
thereafter	SMART
thereby	SMART
therefore	SMART
therein	SMART
theres	SMART
thereupon	SMART
these	SMART
they	SMART
they'd	SMART
they'll	SMART
they're	SMART
they've	SMART
think	SMART
third	SMART
this	SMART
thorough	SMART
thoroughly	SMART
those	SMART
though	SMART
three	SMART
through	SMART
throughout	SMART
thru	SMART
thus	SMART
to	SMART
together	SMART
too	SMART
took	SMART
toward	SMART
towards	SMART
tried	SMART
tries	SMART
truly	SMART
trying	SMART
twice	SMART
two	SMART
u	SMART
un	SMART
under	SMART
unfortunately	SMART
unless	SMART
unlikely	SMART
until	SMART
unto	SMART
up	SMART
upon	SMART
us	SMART
use	SMART
used	SMART
uses	SMART
using	SMART
usually	SMART
uucp	SMART
v	SMART
value	SMART
various	SMART
very	SMART
via	SMART
viz	SMART
vs	SMART
w	SMART
want	SMART
wants	SMART
was	SMART
wasn't	SMART
way	SMART
we	SMART
we'd	SMART
we'll	SMART
we're	SMART
we've	SMART
welcome	SMART
well	SMART
went	SMART
were	SMART
weren't	SMART
what	SMART
what's	SMART
whatever	SMART
when	SMART
whence	SMART
whenever	SMART
where	SMART
where's	SMART
whereafter	SMART
whereas	SMART
whereby	SMART
wherein	SMART
whereupon	SMART
wherever	SMART
whether	SMART
which	SMART
while	SMART
whither	SMART
who	SMART
who's	SMART
whoever	SMART
whole	SMART
whom	SMART
whose	SMART
why	SMART
will	SMART
wish	SMART
with	SMART
within	SMART
without	SMART
won't	SMART
wonder	SMART
would	SMART
wouldn't	SMART
x	SMART
y	SMART
yes	SMART
yet	SMART
you	SMART
you'd	SMART
you'll	SMART
you're	SMART
you've	SMART
your	SMART
yours	SMART
yourself	SMART
yourselves	SMART
z	SMART
zero	SMART
she's	snowball
he'd	snowball
she'd	snowball
he'll	snowball
she'll	snowball
shan't	snowball
mustn't	snowball
when's	snowball
why's	snowball
how's	snowball
area	onix
areas	onix
asked	onix
asks	onix
back	onix
backed	onix
backing	onix
backs	onix
began	onix
beings	onix
big	onix
case	onix
cases	onix
clear	onix
differ	onix
differently	onix
downed	onix
downing	onix
downs	onix
end	onix
ended	onix
ending	onix
ends	onix
evenly	onix
face	onix
faces	onix
fact	onix
facts	onix
felt	onix
find	onix
finds	onix
full	onix
fully	onix
furthered	onix
furthering	onix
furthers	onix
gave	onix
general	onix
generally	onix
give	onix
goods	onix
great	onix
greater	onix
greatest	onix
group	onix
grouped	onix
grouping	onix
groups	onix
higher	onix
highest	onix
interesting	onix
interests	onix
kind	onix
knew	onix
large	onix
largely	onix
latest	onix
lets	onix
longer	onix
longest	onix
made	onix
make	onix
making	onix
man	onix
member	onix
members	onix
men	onix
mr	onix
mrs	onix
needing	onix
newer	onix
newest	onix
number	onix
numbers	onix
older	onix
oldest	onix
open	onix
opened	onix
opening	onix
opens	onix
order	onix
ordered	onix
ordering	onix
orders	onix
part	onix
parted	onix
parting	onix
parts	onix
place	onix
places	onix
point	onix
pointed	onix
pointing	onix
points	onix
present	onix
presented	onix
presenting	onix
presents	onix
problem	onix
problems	onix
put	onix
puts	onix
room	onix
rooms	onix
seconds	onix
sees	onix
show	onix
showed	onix
showing	onix
shows	onix
side	onix
sides	onix
small	onix
smaller	onix
smallest	onix
state	onix
states	onix
thing	onix
things	onix
thinks	onix
thought	onix
thoughts	onix
today	onix
turn	onix
turned	onix
turning	onix
turns	onix
wanted	onix
wanting	onix
ways	onix
wells	onix
work	onix
worked	onix
works	onix
year	onix
years	onix
young	onix
younger	onix
youngest	onix
screen	user_added
screening	user_added
mammogram	user_added
ultrasound	user_added
breast	user_added
cancer	user_added
feel	user_added
due	user_added

## Sheet: ST5
Supplementary Table 5. Words with edited sentiment rating.
Word	Original rating	Edited rating	Reason
Cancer	-0.75	0	As our study is regarding breast cancer, the term cancer is used very often.
Detect	0.1	0.25	The term "detection" has a sentiment rating of 0.25. In our corpus, the context of how both "detect" and "detection" are used is similar. Hence, the sentiment rating should be matched.
Prevent	-0.25	0.25	The term "prevention" has a sentiment rating of 0.25. In our corpus, the context of how both "detect" and "detection" are used is similar. Hence, the sentiment rating should be matched.
Questionnaire	-0.25	0	The term "questionnaire" is used to refer to the education survey which came right before the free-text question. Hence, it should be rated as 0 as it does not contribute to participants' sentiments towards breast cancer.

## Sheet: T6_log reg
Supplementary Table 6. Associations between patient characteristics and willingness to attend regular screening post-education. Step-wise forward selection was used to select the best predictive model (i.e. the lowest Bayesian information criterion [BIC]). Odds ratios (OR) and 95% confidence intervals (CI) were estimated using logistic regression models. P indicates the p-value obtained from the …
	Univariate		Adjusted for study site + participant characteristics*		Best predicion model by BIC
	OR(95% CI)	P	OR(95% CI)	P	OR(95% CI)	P
BC-aware
No	1.00 (referent)		1.00 (referent)		1.00 (referent)
Yes	2.67 (2.05 to 3.46)	<0.001	2.88 (2.19 to 3.80)	<0.001	1.90 (1.41 to 2.56)	<0.001
Age category
35 to 39	1.00 (referent)		1.00 (referent)
40 to 49	1.18 (0.80 to 1.76)	0.408	1.04 (0.69 to 1.55)	0.863
50 to 59	0.97 (0.65 to 1.43)	0.861	0.76 (0.50 to 1.16)	0.201
Ethnicity
Chinese	1.00 (referent)		1.00 (referent)
Malay	1.06 (0.71 to 1.59)	0.78	1.02 (0.67 to 1.57)	0.925
Indian	1.05 (0.63 to 1.74)	0.861	0.97 (0.57 to 1.63)	0.902
Other	1.16 (0.64 to 2.11)	0.627	1.12 (0.61 to 2.06)	0.71
Marital status
Married	1.00 (referent)		1.00 (referent)		1.00 (referent)
Never married	0.70 (0.45 to 1.09)	0.114	0.80 (0.51 to 1.25)	0.327	0.80 (0.49 to 1.31)	0.378
Separated/ divorced/ widowed	0.42 (0.32 to 0.57)	<0.001	0.46 (0.33 to 0.63)	<0.001	0.46 (0.33 to 0.64)	<0.001
Housing
Public 1-3room	1.00 (referent)		1.00 (referent)
Public >3room	1.81 (1.30 to 2.50)	<0.001	1.45 (1.02 to 2.06)	0.037
Private	2.69 (1.75 to 4.13)	<0.001	2.26 (1.41 to 3.64)	<0.001
Highest qualification attained
No formal/primary	1.00 (referent)		1.00 (referent)
Secondary	1.75 (1.04 to 2.95)	0.037	1.59 (0.93 to 2.70)	0.088
Post-Secondary	1.93 (1.17 to 3.17)	0.009	1.75 (1.04 to 2.92)	0.034
Tertiary	1.53 (0.96 to 2.45)	0.073	1.28 (0.77 to 2.15)	0.343
Family history of breast cancer
No	1.00 (referent)		1.00 (referent)
Yes	1.04 (0.68 to 1.59)	0.855	1.07 (0.69 to 1.64)	0.764
Benign breast disease
No	1.00 (referent)		1.00 (referent)
Yes	1.31 (0.85 to 2.02)	0.216	1.31 (0.84 to 2.02)	0.229
Unknown	0.31 (0.07 to 1.43)	0.133	0.27 (0.06 to 1.31)	0.105
BCS attendance
No	1.00 (referent)		1.00 (referent)
Yes	3.49 (2.71 to 4.50)	<0.001	6.40 (4.66 to 8.80)	<0.001
Previous BCS type
Mammography	1.00 (referent)		1.00 (referent)
Ultrasound only	0.51 (0.23 to 1.13)	0.098	0.21 (0.09 to 0.50)	<0.001
Neither	0.27 (0.21 to 0.36)	<0.001	0.15 (0.11 to 0.21)	<0.001
Current BCS behaviour
Once a year	1.00 (referent)		1.00 (referent)		1.00 (referent)
Once every two years	0.61 (0.31 to 1.23)	0.167	0.88 (0.43 to 1.81)	0.735	0.65 (0.33 to 1.30)	0.225
Don not intend to attend in the future	0.02 (0.01 to 0.03)	<0.001	0.02 (0.01 to 0.04)	<0.001	0.03 (0.01 to 0.06)	<0.001
Other	0.10 (0.05 to 0.19)	<0.001	0.12 (0.06 to 0.25)	<0.001	0.13 (0.07 to 0.27)	<0.001
Not in above categories and aged 35 to 39 year	0.16 (0.08 to 0.32)	<0.001	0.00 (0.00 to Inf)	0.971	0.17 (0.03 to 0.87)	0.033
Never screeners	0.06 (0.03 to 0.11)	<0.001	0.06 (0.03 to 0.11)	<0.001	0.10 (0.05 to 0.20)	<0.001
Perceived importance of BCS
Agree	1.00 (referent)		1.00 (referent)		1.00 (referent)
Neutral	0.07 (0.05 to 0.10)	<0.001	0.08 (0.05 to 0.11)	<0.001	0.21 (0.14 to 0.32)	<0.001
Disagree	0.03 (0.01 to 0.12)	<0.001	0.04 (0.01 to 0.17)	<0.001	0.11 (0.02 to 0.50)	0.004
Perceived risk of BC
Low	1.00 (referent)		1.00 (referent)
Average	1.42 (1.09 to 1.85)	0.01	1.46 (1.11 to 1.92)	0.007
High	1.02 (0.66 to 1.56)	0.943	1.07 (0.67 to 1.70)	0.777
Fatalism: developing BC
Low	1.00 (referent)		1.00 (referent)
Average	0.92 (0.69 to 1.24)	0.583	0.94 (0.69 to 1.26)	0.662
High	0.94 (0.69 to 1.29)	0.722	0.97 (0.70 to 1.33)	0.838
Fatalism: dying from BC
Low	1.00 (referent)		1.00 (referent)
Average	0.86 (0.65 to 1.15)	0.323	0.85 (0.64 to 1.15)	0.296
High	1.24 (0.85 to 1.81)	0.258	1.24 (0.85 to 1.82)	0.267
Finds mammography embarrassing
Agree	1.00 (referent)		1.00 (referent)
Disagree	2.62 (1.97 to 3.49)	<0.001	2.61 (1.95 to 3.49)	<0.001
Finds mammography expensive
Agree	1.00 (referent)		1.00 (referent)
Disagree	1.94 (1.50 to 2.49)	<0.001	1.94 (1.50 to 2.50)	<0.001
Finds mammography inconvenient
Agree	1.00 (referent)		1.00 (referent)
Disagree	3.06 (2.32 to 4.02)	<0.001	3.25 (2.46 to 4.30)	<0.001
Not applicable	1.87 (1.26 to 2.78)	0.002	0.50 (0.07 to 3.41)	0.478
Finds mammography painful
Agree	1.00 (referent)		1.00 (referent)		1.00 (referent)
Disagree	4.17 (3.16 to 5.50)	<0.001	4.01 (3.03 to 5.31)	<0.001	2.08 (1.52 to 2.85)	<0.001
Not applicable	2.03 (1.39 to 2.99)	<0.001	0.49 (0.07 to 3.24)	0.457	1.95 (0.43 to 8.80)	0.386

## Sheet: sT7_language
Supplementary Table 7. Comparing participants who provided completed the English questionnaire with those who did not. P-value (P) for categorical variables are based on Chi-square test and P for continuous variables are based on Kruskal-Wallis test. BC= Breast cancer; BCS= Breast cancer screening.
		Language of questionnaire filled
Participant characteristics	Total, n=4169	English, n=3819	Non-English, n=350	P-value
BC-aware, n(%)
No	882 (21)	773 (20)	109 (31)	<0.001
Yes	3287 (79)	3046 (80)	241 (69)
Motivation post-education session, n(%)
Remained neutral	261 (6)	240 (6)	21 (6)	0.924
More motivated	3908 (94)	3579 (94)	329 (94)
Age, median(IQR)	48 (43 to 53)	48 (42 to 53)	52 (46 to 56)	<0.001
Age category, years, n(%)
35 to 39	531 (13)	516 (14)	15 (4)	<0.001
40 to 49	1846 (44)	1716 (45)	130 (37)
50 to 59	1792 (43)	1587 (42)	205 (59)
Participant characteristics
Ethnicity, n(%)
Chinese	3208 (77)	2871 (75)	337 (96)	<0.001
Malay	465 (11)	454 (12)	11 (3)
Indian	279 (7)	279 (7)	0 (0)
Other	217 (5)	215 (6)	2 (1)
Marital status, n(%)
Married	3186 (76)	2879 (75)	307 (88)	<0.001
Separated/ divorced/ widowed	349 (8)	326 (9)	23 (7)
Never married	634 (15)	614 (16)	20 (6)
Housing, n(%)
Public 1-3room	490 (12)	439 (11)	51 (15)	<0.001
Public >3room	2757 (66)	2505 (66)	252 (72)
Private	922 (22)	875 (23)	47 (13)
Highest qualification attained, n(%)
No formal/primary	235 (6)	136 (4)	99 (28)	<0.001
Secondary	787 (19)	668 (17)	119 (34)
Post-Secondary	1240 (30)	1162 (30)	78 (22)
Tertiary	1907 (46)	1853 (49)	54 (15)
Breast cancer history, existing behaviour and perceptions
Family history of BC, n(%)
No	3756 (90)	3433 (90)	323 (92)	0.18
Yes	413 (10)	386 (10)	27 (8)
BCS attendance, n(%)
No	1113 (27)	1058 (28)	55 (16)	<0.001
Yes	3056 (73)	2761 (72)	295 (84)
Mammography attendance, n(%)
No	1113 (27)	1058 (28)	55 (16)	<0.001
Yes	3056 (73)	2761 (72)	295 (84)
Previous BCS type, n(%)
Mammography	3056 (73)	2761 (72)	295 (84)	<0.001
Ultrasound only	94 (2)	88 (2)	6 (2)
Neither	1019 (24)	970 (25)	49 (14)
Current BCS behaviour, n(%)
Once a year	938 (22)	878 (23)	60 (17)	<0.001
Once every two years	1690 (41)	1503 (39)	187 (53)
Don not intend to attend in the future	99 (2)	81 (2)	18 (5)
Other	320 (8)	291 (8)	29 (8)
Not in above categories and aged 35 to 39 year	506 (12)	494 (13)	12 (3)
Never screeners	616 (15)	572 (15)	44 (13)
Perceived importance of BCS, n(%)
Agree	4023 (96)	3680 (96)	343 (98)	0.231
Neutral	136 (3)	130 (3)	6 (2)
Disagree	10 (0)	9 (0)	1 (0)
Perceived risk of BC, n(%)
Low	1845 (44)	1704 (45)	141 (40)	0.053
Average	1944 (47)	1760 (46)	184 (53)
High	380 (9)	355 (9)	25 (7)
Fatalism towards developing BC, n(%)
Low	2002 (48)	1905 (50)	97 (28)	<0.001
Average	1179 (28)	1067 (28)	112 (32)
High	988 (24)	847 (22)	141 (40)
Fatalism towards dying from BC, n(%)
Low	2456 (59)	2341 (61)	115 (33)	<0.001
Average	1023 (25)	922 (24)	101 (29)
High	690 (17)	556 (15)	134 (38)
Finds mammography embarrassing, n(%)
Agree	586 (14)	499 (13)	87 (25)	<0.001
Disagree	3583 (86)	3320 (87)	263 (75)
Finds mammography expensive, n(%)
Agree	1663 (40)	1528 (40)	135 (39)	0.639
Disagree	2506 (60)	2291 (60)	215 (61)
Finds mammography inconvenient, n(%)
Agree	866 (21)	809 (21)	57 (16)	<0.001
Disagree	2779 (67)	2502 (66)	277 (79)
Not applicable	524 (13)	508 (13)	16 (5)
Finds mammography painful, n(%)
Agree	1027 (25)	930 (24)	97 (28)	<0.001
Disagree	2618 (63)	2381 (62)	237 (68)
Not applicable	524 (13)	508 (13)	16 (5)

## Sheet: sT8_comment
Supplementary Table 8. Comparing participants who provided free-text explanation and those who did not, in participants who completed the English questionnaire. P-value (P) for categorical variables are based on Chi-square test and P for continuous variables are based on Kruskal-Wallis test. BC= Breast cancer; BCS= Breast cancer screening.
		Free-text explanation provided
Participant characteristics	Total, n=3819	No, n=2410	Yes, n=1409	P-value
BC-aware, n(%)
No	773 (20)	513 (21)	260 (18)	0.039
Yes	3046 (80)	1897 (79)	1149 (82)
Motivation post-education session, n(%)
Remained neutral	240 (6)	87 (4)	153 (11)	<0.001
More motivated	3579 (94)	2323 (96)	1256 (89)
Age, median(IQR)	48 (42 to 53)	48 (42 to 53)	48 (42 to 53)	0.6
Age category, years, n(%)
35 to 39	516 (14)	316 (13)	200 (14)	0.223
40 to 49	1716 (45)	1108 (46)	608 (43)
50 to 59	1587 (42)	986 (41)	601 (43)
Participant characteristics
Ethnicity, n(%)
Chinese	2871 (75)	1804 (75)	1067 (76)	0.327
Malay	454 (12)	303 (13)	151 (11)
Indian	279 (7)	173 (7)	106 (8)
Other	215 (6)	130 (5)	85 (6)
Marital status, n(%)
Married	2879 (75)	1840 (76)	1039 (74)	0.042
Separated/ divorced/ widowed	326 (9)	210 (9)	116 (8)
Never married	614 (16)	360 (15)	254 (18)
Housing, n(%)
Public 1-3room	439 (11)	292 (12)	147 (10)	0.161
Public >3room	2505 (66)	1583 (66)	922 (65)
Private	875 (23)	535 (22)	340 (24)
Highest qualification attained, n(%)
No formal/primary	136 (4)	121 (5)	15 (1)	<0.001
Secondary	668 (17)	458 (19)	210 (15)
Post-Secondary	1162 (30)	719 (30)	443 (31)
Tertiary	1853 (49)	1112 (46)	741 (53)
Breast cancer history, existing behaviour and perceptions
Family history of BC, n(%)
No	3433 (90)	2164 (90)	1269 (90)	0.831
Yes	386 (10)	246 (10)	140 (10)
BCS attendance, n(%)
No	1058 (28)	654 (27)	404 (29)	0.324
Yes	2761 (72)	1756 (73)	1005 (71)
Mammography attendance, n(%)
No	1058 (28)	654 (27)	404 (29)	0.324
Yes	2761 (72)	1756 (73)	1005 (71)
Previous BCS type, n(%)
Mammography	2761 (72)	1756 (73)	1005 (71)	0.553
Ultrasound only	88 (2)	56 (2)	32 (2)
Neither	970 (25)	598 (25)	372 (26)
Current BCS behaviour, n(%)
Once a year	878 (23)	583 (24)	295 (21)	0.012
Once every two years	1503 (39)	957 (40)	546 (39)
Don not intend to attend in the future	81 (2)	49 (2)	32 (2)
Other	291 (8)	162 (7)	129 (9)
Not in above categories and aged 35 to 39 year	494 (13)	299 (12)	195 (14)
Never screeners	572 (15)	360 (15)	212 (15)
Perceived importance of BCS, n(%)
Agree	3680 (96)	2341 (97)	1339 (95)	0.002
Neutral	130 (3)	63 (3)	67 (5)
Disagree	9 (0)	6 (0)	3 (0)
Perceived risk of BC, n(%)
Low	1704 (45)	1120 (46)	584 (41)	0.01
Average	1760 (46)	1076 (45)	684 (49)
High	355 (9)	214 (9)	141 (10)
Fatalism towards developing BC, n(%)
Low	1905 (50)	1189 (49)	716 (51)	0.266
Average	1067 (28)	695 (29)	372 (26)
High	847 (22)	526 (22)	321 (23)
Fatalism towards dying from BC, n(%)
Low	2341 (61)	1451 (60)	890 (63)	0.194
Average	922 (24)	598 (25)	324 (23)
High	556 (15)	361 (15)	195 (14)
Finds mammography embarrassing, n(%)
Agree	499 (13)	313 (13)	186 (13)	0.889
Disagree	3320 (87)	2097 (87)	1223 (87)
Finds mammography expensive, n(%)
Agree	1528 (40)	951 (39)	577 (41)	0.383
Disagree	2291 (60)	1459 (61)	832 (59)
Finds mammography inconvenient, n(%)
Agree	809 (21)	491 (20)	318 (23)	0.135
Disagree	2502 (66)	1607 (67)	895 (64)
Not applicable	508 (13)	312 (13)	196 (14)
Finds mammography painful, n(%)
Agree	930 (24)	549 (23)	381 (27)	0.004
Disagree	2381 (62)	1549 (64)	832 (59)
Not applicable	508 (13)	312 (13)	196 (14)

## Sheet: ST9_motivated
Supplementary Table 9. Topic models using biterm topic modelling with varied k (1:5) in participants who were more motivated after the education session. For each k, 6 iterations were done as a sensitivity check on the main topics surfaced.
Number of topics (k)	Iteration	Theta	Topic (word with the highest probability)	Subsequent 19 words in the topic	Last 20 words in the topic
2	1	0.665896	early	detection, better, detect, cure, prevention, chance, life, treatment, regular, save, important, survival, check, prevent, safe, good, live, recovery	told, torture, total, track, try, type, ultra, unclear, uncomfortable, undergo, unhealthy, update, view, waiting, waste, watch, wealth, weekday, wit, zone
2	1	0.334104	health	regular, know, age, good, check, important, need, risk, 40, always, early, test, time, women, importance, better, body, appointment	strong, style, successful, suffering, suit, supporter, survival, terrible, timely, timing, traumatic, treat, treatment, unfortunate, visible, vital, warning, worse, worsen, worst
2	2	0.703386	early	detection, better, detect, cure, prevention, chance, life, treatment, regular, save, important, survival, risk, good, prevent, health, live, recovery	taking, technician, technology, term, total, track, try, type, ultra, uncomfortable, undergo, unhealthy, update, view, visible, waiting, waste, watch, wealth, weekday
2	2	0.296614	health	regular, know, age, check, good, important, need, always, 40, better, time, test, women, appointment, body, routine, 2, importance	supporter, survival, survive, technique, terrible, timely, timing, told, torture, treat, treatment, unclear, vital, warning, wit, worry, worse, worsen, worst, zone
2	3	0.650206	early	detection, better, cure, prevention, detect, chance, treatment, regular, life, save, important, survival, check, good, risk, recovery, always, increase	terrible, torture, total, track, traumatic, try, type, uncomfortable, undergo, unhealthy, update, view, visible, waiting, watch, wealth, weekday, worry, yearly, zone
2	3	0.349794	health	regular, know, age, good, check, important, need, early, 40, always, better, time, painful, risk, women, safe, test, body	strong, style, successful, suffering, survival, technique, term, timely, timing, treat, treatment, ultra, unclear, vital, warning, waste, wit, worse, worsen, worst
2	4	0.680925	early	detection, better, detect, cure, prevention, chance, life, treatment, regular, save, important, survival, good, check, prevent, live, recovery, safe	technician, technique, technology, term, told, torture, total, track, type, ultra, uncomfortable, undergo, unhealthy, update, waiting, waste, watch, wealth, wit, zone
2	4	0.319075	health	regular, age, know, important, check, good, need, 40, always, risk, early, time, better, importance, women, test, body, appointment	suit, supporter, survival, terrible, timely, timing, traumatic, treat, treatment, unclear, unfortunate, view, visible, vital, warning, weekday, worry, worse, worsen, worst
2	5	0.674484	early	detection, better, cure, prevention, detect, chance, treatment, life, regular, save, survival, important, prevent, good, always, health, check, recovery	technician, technique, technology, terrible, torture, total, track, traumatic, try, uncomfortable, undergo, unhealthy, update, view, waiting, watch, wealth, weekday, yearly, zone
2	5	0.325516	health	regular, age, know, check, important, good, risk, need, 40, women, always, painful, early, importance, better, safe, appointment, body	survival, symptom, term, timely, timing, treat, treatment, type, ultra, unclear, unfortunate, useful, visible, vital, warning, waste, wit, worse, worsen, worst
2	6	0.692155	early	detection, better, detect, cure, prevention, chance, regular, life, treatment, save, important, survival, prevent, good, check, safe, always, health	technique, technology, term, terrible, total, track, traumatic, type, unclear, uncomfortable, undergo, unhealthy, update, view, visible, waiting, warning, watch, wealth, weekday
2	6	0.307845	health	regular, age, know, check, important, good, need, 40, risk, women, test, always, time, importance, appointment, body, 2, routine	style, successful, suffer, suffering, survival, survive, timely, timing, torture, treat, treatment, ultra, unfortunate, vital, waste, wit, worse, worsen, worst, zone
3	1	0.623066	early	detection, better, detect, cure, prevention, chance, treatment, life, regular, save, survival, important, good, recovery, prevent, increase, always, safe	try, type, ultra, unclear, uncomfortable, undergo, unfortunate, unhealthy, update, view, visible, waiting, waste, watch, wealth, weekday, wit, worsen, worst, zone
3	1	0.234297	health	regular, important, check, know, early, good, condition, always, routine, time, issue, appointment, body, better, care, women, detection, follow	survival, survive, tail, technique, terrible, timely, timing, told, torture, traumatic, treat, vital, waiting, warning, weekday, willing, wit, worry, worse, zone
3	1	0.142637	age	risk, regular, 40, need, 2, family, knowing, test, health, history, know, healthy, painful, 50, reduce, check, peace, safe	ultra, unclear, uncomfortable, undergo, understand, unfortunate, unhealthy, update, useful, view, visible, vital, warning, waste, watch, wealth, worse, worsen, worst, yearly
3	2	0.592348	early	detection, better, detect, cure, prevention, chance, treatment, life, save, regular, survival, important, recovery, increase, risk, always, live, good	try, type, ultra, unclear, uncomfortable, undergo, unfortunate, unhealthy, update, view, visible, waiting, warning, waste, watch, wealth, weekday, wit, worsen, yearly
3	2	0.295073	health	regular, know, check, age, important, early, good, need, 40, better, detection, women, always, safe, condition, importance, body, routine	survival, symptom, tail, technician, technique, term, terrible, timing, torture, traumatic, treat, view, visible, vital, waiting, weekday, wit, worse, worst, zone
3	2	0.112579	family	painful, test, knowing, risk, cost, history, friend, mind, peace, 50, 2, awareness, convenient, experience, willing, age, better, good	ultra, unclear, uncomfortable, undergo, understand, unfortunate, unhealthy, update, useful, vital, warning, waste, watch, wealth, women, worse, worsen, worst, yearly, zone
3	3	0.606551	early	detection, better, cure, prevention, detect, chance, treatment, life, regular, save, survival, important, risk, good, recovery, check, increase, prevent	try, type, ultra, unclear, uncomfortable, undergo, unfortunate, unhealthy, update, view, visible, waiting, warning, waste, watch, wealth, weekday, wit, worsen, yearly
3	3	0.298046	health	regular, age, know, early, check, important, good, need, 40, always, better, importance, condition, safe, healthy, body, appointment, routine	technology, term, terrible, timely, traumatic, treat, treatment, type, ultra, unfortunate, useful, view, vital, waiting, waste, weekday, wit, worse, worst, zone
3	3	0.0954032	test	painful, 50, friend, time, 2, better, regular, experience, knowing, prevention, willing, cost, technology, fear, age, diagnose, result, polyclinic	torture, total, track, treat, try, unclear, undergo, understand, unhealthy, update, visible, vital, warning, watch, wealth, worry, worse, worsen, worst, zone
3	4	0.654115	early	detection, better, cure, prevention, detect, chance, life, treatment, regular, save, important, survival, risk, good, prevent, check, live, recovery	total, track, traumatic, try, type, ultra, unclear, uncomfortable, undergo, unhealthy, update, view, visible, waiting, waste, watch, wealth, weekday, wit, yearly
3	4	0.260886	health	regular, know, check, age, good, important, need, better, 40, risk, early, importance, painful, women, body, safe, issue, condition	timely, timing, torture, treat, treatment, ultra, unfortunate, useful, vital, waiting, warning, waste, weekday, willing, wit, worry, worse, worsen, worst, zone
3	4	0.0849986	test	appointment, always, follow, cost, regular, time, easy, 2, age, expensive, patient, routine, schedule, willing, 50, technology, useful, convenient	treatment, type, unclear, uncomfortable, undergo, understand, unfortunate, unhealthy, update, view, visible, vital, warning, watch, wealth, worry, worse, worsen, worst, zone
3	5	0.633966	early	detection, better, detect, cure, prevention, chance, treatment, life, save, regular, survival, important, recovery, prevent, increase, live, good, always	total, track, traumatic, try, type, ultra, unclear, uncomfortable, undergo, unfortunate, unhealthy, update, view, visible, waiting, waste, watch, wealth, weekday, zone
3	5	0.290118	health	regular, age, know, check, important, good, need, 40, always, risk, importance, time, early, routine, appointment, healthy, test, women	timely, timing, torture, traumatic, treat, treatment, type, ultra, unclear, unfortunate, view, visible, vital, warning, weekday, wit, worry, worse, worsen, worst
3	5	0.0759152	painful	mind, peace, better, experience, question, technology, knowing, forward, friend, issue, women, awareness, pain, polyclinic, regular, best, machine, reason	total, track, treat, treatment, undergo, understand, unhealthy, update, useful, vital, waiting, warning, watch, wealth, willing, wit, worse, worsen, worst, zone
3	6	0.59499	early	detection, better, cure, detect, prevention, chance, treatment, life, save, regular, survival, important, prevent, recovery, increase, good, check, risk	traumatic, try, type, ultra, unclear, uncomfortable, undergo, unfortunate, unhealthy, update, view, visible, waiting, waste, watch, wealth, weekday, worry, yearly, zone
3	6	0.282356	health	regular, know, early, age, check, good, important, 40, need, importance, women, body, healthy, issue, 2, yearly, mind, better	timely, timing, treat, treatment, try, type, ultra, unclear, unfortunate, useful, view, vital, warning, waste, weekday, wit, worse, worsen, worst, zone
3	6	0.122653	risk	better, appointment, family, painful, regular, always, history, result, test, follow, health, knowing, schedule, time, early, need, willing, easy	treat, treatment, uncomfortable, undergo, understand, unhealthy, update, visible, vital, waiting, warning, watch, wealth, wit, women, worry, worse, worsen, worst, yearly
4	1	0.549876	early	detection, better, cure, detect, prevention, chance, treatment, life, save, regular, survival, important, increase, live, recovery, believe, stage, always	type, ultra, unclear, uncomfortable, undergo, unfortunate, unhealthy, update, view, visible, waiting, waste, watch, wealth, weekday, wit, worse, worsen, worst, zone
4	1	0.248142	health	early, regular, good, know, check, important, detection, always, time, body, need, prevent, condition, family, age, risk, better, detect	technician, technology, term, terrible, timely, timing, told, torture, traumatic, treat, try, uncomfortable, view, visible, vital, warning, weekday, wit, yearly, zone
4	1	0.102642	age	risk, regular, 40, 2, safe, know, need, check, reduce, women, test, health, importance, 50, diagnose, healthy, aware, yearly	type, ultra, unclear, unfortunate, unhealthy, update, useful, view, visible, vital, waiting, warning, waste, watch, wealth, weekday, worry, worse, worsen, worst
4	1	0.0993394	appointment	health, better, regular, routine, follow, schedule, painful, women, easy, important, preventive, experience, hard, purpose, issue, patient, question, yearly	uncomfortable, undergo, understand, unfortunate, unhealthy, update, useful, vital, waiting, warning, waste, watch, wealth, willing, wit, worry, worse, worsen, worst, zone
4	2	0.524112	early	detection, detect, chance, better, life, treatment, save, regular, important, survival, cure, prevention, good, live, recovery, increase, always, believe	traumatic, type, ultra, unclear, uncomfortable, undergo, unfortunate, unhealthy, update, view, visible, waiting, warning, waste, watch, wealth, weekday, worse, yearly, zone
4	2	0.220892	health	regular, know, age, check, important, good, need, importance, women, 40, body, issue, early, better, condition, care, healthy, risk	treat, treatment, try, type, ultra, unfortunate, useful, visible, vital, waiting, warning, waste, weekday, willing, wit, worry, worse, worsen, worst, zone
4	2	0.169034	better	prevention, cure, early, test, detect, risk, safe, family, history, prevent, always, detection, regular, aware, knowing, need, painful, check	track, traumatic, type, unclear, uncomfortable, undergo, understand, unhealthy, update, view, visible, vital, waiting, watch, wealth, weekday, wit, worry, worsen, worst
4	2	0.085962	appointment	always, time, good, mind, peace, follow, convenient, easy, cost, age, knowing, routine, health, patient, schedule, check, afford, lot	uncomfortable, undergo, understand, unfortunate, unhealthy, update, useful, view, vital, warning, waste, watch, wealth, wit, women, worse, worsen, worst, yearly, zone
4	3	0.535673	early	detection, better, cure, prevention, chance, detect, treatment, life, save, survival, regular, important, live, increase, always, recovery, stage, prevent	ultra, unclear, uncomfortable, undergo, unfortunate, unhealthy, update, view, visible, waiting, warning, waste, watch, wealth, weekday, wit, worry, worsen, yearly, zone
4	3	0.253922	health	early, regular, check, important, know, detect, detection, better, good, importance, women, age, body, condition, issue, prevent, preventive, yearly	timely, timing, told, torture, traumatic, treat, treatment, type, ultra, unclear, useful, view, visible, vital, waiting, waste, weekday, wit, worse, zone
4	3	0.124773	age	health, risk, regular, need, know, 40, good, aware, family, healthy, awareness, 50, history, knowing, reduce, 2, safe, attend	uncomfortable, undergo, unfortunate, unhealthy, update, useful, visible, vital, warning, waste, watch, wealth, weekday, wit, women, worry, worse, worsen, worst, yearly
4	3	0.0856317	appointment	test, always, time, follow, easy, 2, convenient, experience, painful, schedule, often, patient, check, routine, willing, better, cost, expensive	unclear, uncomfortable, undergo, understand, unfortunate, unhealthy, update, view, vital, waiting, warning, watch, wealth, women, worry, worse, worsen, worst, yearly, zone
4	4	0.577622	early	detection, better, cure, prevention, detect, chance, treatment, life, save, regular, survival, important, live, increase, recovery, check, prevent, stage	track, traumatic, type, ultra, unclear, uncomfortable, undergo, unfortunate, unhealthy, update, view, visible, waiting, waste, watch, wealth, weekday, wit, worsen, zone
4	4	0.277704	health	regular, early, know, check, important, good, age, need, 40, importance, detection, body, issue, condition, better, prevent, always, healthy	test, timely, timing, torture, traumatic, treat, try, type, ultra, useful, view, visible, vital, waiting, warning, waste, weekday, willing, worry, worse
4	4	0.0793559	risk	family, test, history, knowing, cost, age, mind, peace, 50, willing, 2, reduce, experience, lump, painful, good, always, afford	undergo, understand, unfortunate, unhealthy, update, useful, view, visible, vital, warning, waste, watch, wealth, weekday, wit, women, worse, worsen, worst, yearly
4	4	0.0653179	appointment	follow, painful, always, easy, hard, routine, time, patient, schedule, better, useful, convenient, test, friend, often, booking, discomfort, forget	unclear, undergo, understand, unfortunate, unhealthy, update, vital, waiting, warning, watch, wealth, willing, wit, women, worry, worse, worsen, worst, yearly, zone
4	5	0.542114	early	detection, better, detect, chance, cure, treatment, life, save, prevention, regular, survival, important, increase, good, risk, prevent, recovery, stage	unclear, uncomfortable, undergo, unfortunate, unhealthy, update, view, visible, waiting, warning, waste, watch, wealth, weekday, wit, worry, worsen, worst, yearly, zone
4	5	0.241701	health	regular, check, know, important, early, age, good, need, 40, women, body, better, detect, condition, detection, safe, always, prevent	technique, term, terrible, timely, timing, torture, traumatic, treat, try, type, unclear, unfortunate, view, visible, vital, waiting, watch, weekday, worse, zone
4	5	0.108753	better	prevention, cure, appointment, history, family, always, mind, early, painful, regular, easy, follow, peace, hard, lump, often, patient, schedule	uncomfortable, undergo, understand, unhealthy, update, useful, visible, vital, waiting, warning, waste, watch, wealth, willing, wit, women, worse, worsen, yearly, zone
4	5	0.107432	age	risk, 2, 50, test, regular, health, awareness, knowing, willing, time, cost, good, reason, convenient, friend, pain, question, fear	uncomfortable, undergo, understand, unfortunate, unhealthy, update, useful, view, vital, warning, waste, wealth, weekday, wit, women, worry, worse, worsen, worst, yearly
4	6	0.539472	early	detection, better, cure, prevention, detect, chance, treatment, life, save, survival, regular, important, increase, always, recovery, live, good, stage	type, ultra, unclear, uncomfortable, undergo, unfortunate, unhealthy, update, view, visible, waiting, warning, waste, watch, wealth, weekday, wit, worry, worsen, zone
4	6	0.23559	health	regular, early, important, check, know, good, detect, detection, better, need, routine, prevent, age, condition, issue, importance, body, appointment	test, timely, timing, told, torture, traumatic, ultra, useful, view, vital, waiting, warning, waste, weekday, willing, wit, worry, worse, worst, zone
4	6	0.163254	age	risk, regular, test, 40, check, early, good, health, know, healthy, need, 50, time, knowing, aware, family, 2, reduce	traumatic, treat, type, unclear, uncomfortable, undergo, understand, unfortunate, unhealthy, update, view, visible, vital, watch, wealth, weekday, wit, worse, worsen, worst
4	6	0.0616846	painful	die, question, convenient, friend, technology, better, education, experience, diagnose, polyclinic, good, hard, machine, 17, 80, 90, awareness, choice	unclear, undergo, understand, unfortunate, unhealthy, update, useful, visible, vital, waiting, warning, waste, watch, wealth, willing, worry, worse, worsen, worst, zone
5	1	0.464905	early	detection, chance, detect, better, treatment, life, save, regular, survival, important, recovery, cure, prevention, live, risk, increase, stage, believe	ultra, unclear, uncomfortable, undergo, unfortunate, unhealthy, update, view, visible, waiting, waste, watch, wealth, weekday, wit, worry, worse, worst, yearly, zone
5	1	0.214864	health	regular, know, check, good, important, early, age, need, importance, 40, better, body, care, condition, issue, prevent, always, understand	told, torture, traumatic, treat, treatment, try, ultra, useful, view, vital, waiting, warning, waste, weekday, willing, wit, worry, worsen, worst, zone
5	1	0.149133	better	cure, prevention, early, detect, detection, safe, always, check, chance, prevent, best, regular, treat, cell, good, painful, aware, knowing	unclear, uncomfortable, undergo, unhealthy, update, useful, view, visible, vital, waiting, warning, waste, watch, wealth, weekday, willing, women, worse, worsen, zone
5	1	0.092981	appointment	test, regular, age, always, follow, time, women, painful, easy, schedule, 2, useful, die, patient, believe, routine, technology, 50	type, unclear, uncomfortable, undergo, understand, unfortunate, unhealthy, update, view, visible, vital, warning, watch, wealth, wit, worry, worse, worsen, worst, zone
5	1	0.0781173	risk	family, life, age, early, knowing, history, healthy, mind, peace, reduce, regular, safe, worry, base, health, detection, lump, lower	unclear, undergo, understand, unfortunate, unhealthy, update, useful, visible, vital, waiting, warning, waste, watch, wealth, weekday, wit, worse, worsen, worst, yearly
5	2	0.343683	early	detection, better, cure, prevention, save, chance, life, detect, regular, live, prevent, treatment, always, know, importance, safe, stage, believe	ultra, unclear, uncomfortable, undergo, unhealthy, update, view, visible, vital, waiting, warning, waste, watch, wealth, weekday, willing, wit, worsen, yearly, zone
5	2	0.259125	early	detection, detect, treatment, chance, survival, important, regular, recovery, increase, life, better, health, good, believe, quality, illness, medical, age	understand, unfortunate, unhealthy, update, useful, view, waiting, warning, waste, watch, wealth, weekday, wit, women, worry, worse, worsen, worst, yearly, zone
5	2	0.196532	health	check, important, early, know, good, regular, better, condition, prevent, safe, always, care, detect, mind, body, issue, prevention, detection	torture, traumatic, treat, treatment, try, ultra, undergo, unfortunate, useful, view, visible, vital, waiting, waste, weekday, willing, wit, worse, worst, zone
5	2	0.130966	age	regular, risk, 40, health, need, 2, healthy, aware, family, check, know, good, history, test, reduce, women, importance, 50	unclear, uncomfortable, undergo, unfortunate, unhealthy, update, useful, view, visible, vital, warning, waste, watch, wealth, weekday, wit, worry, worse, worsen, worst
5	2	0.0696945	appointment	painful, always, follow, easy, better, experience, hard, regular, die, often, patient, schedule, result, routine, test, expensive, know, time	treatment, type, unclear, undergo, understand, unfortunate, unhealthy, update, visible, vital, waiting, warning, watch, wealth, worry, worse, worsen, worst, yearly, zone
5	3	0.467547	early	detection, detect, chance, better, life, treatment, save, cure, regular, survival, important, prevention, recovery, live, good, risk, safe, increase	understand, unfortunate, unhealthy, update, view, visible, vital, waiting, warning, waste, watch, wealth, weekday, willing, wit, worse, worsen, worst, yearly, zone
5	3	0.186788	early	better, health, detection, regular, check, detect, know, prevent, issue, preventive, understand, importance, important, need, age, prevention, attend, condition	told, torture, total, track, traumatic, treat, try, type, undergo, unhealthy, update, view, visible, waiting, watch, weekday, wit, women, worry, zone
5	3	0.144839	health	know, check, important, good, regular, body, appointment, always, family, risk, routine, early, healthy, history, need, follow, schedule, age	ultra, unclear, uncomfortable, understand, unfortunate, useful, view, vital, waiting, warning, waste, wealth, weekday, willing, wit, worry, worse, worsen, worst, zone
5	3	0.11313	age	regular, 40, risk, 2, women, painful, test, 50, aware, friend, diagnose, need, willing, cost, experience, knowing, reduce, time	try, type, ultra, unclear, undergo, understand, unfortunate, unhealthy, update, useful, visible, vital, warning, waste, watch, wealth, worry, worse, worsen, worst
5	3	0.0876961	better	prevention, cure, always, good, early, question, effective, convenient, awareness, machine, 17, 80, 90, choice, controversy, cost, education, inept	unhealthy, update, useful, view, visible, vital, waiting, warning, waste, watch, wealth, weekday, willing, wit, women, worry, worse, worsen, yearly, zone
5	4	0.392238	early	detection, chance, detect, treatment, life, save, survival, better, important, regular, recovery, live, increase, believe, stage, risk, cure, prevention	undergo, understand, unfortunate, unhealthy, update, view, visible, waiting, warning, waste, watch, wealth, weekday, women, worry, worse, worsen, worst, yearly, zone
5	4	0.246903	health	early, regular, check, know, important, good, better, detect, detection, need, always, body, importance, condition, prevent, preventive, women, care	test, timely, timing, told, torture, traumatic, treat, try, ultra, unfortunate, useful, view, visible, vital, waiting, waste, weekday, wit, worse, zone
5	4	0.157391	better	cure, prevention, early, detection, detect, safe, chance, regular, always, prevent, best, check, knowing, die, painful, women, know, play	unclear, uncomfortable, undergo, unhealthy, update, useful, view, visible, vital, waiting, warning, waste, watch, wealth, weekday, willing, wit, worry, worsen, zone
5	4	0.138563	age	regular, risk, 40, health, 2, need, 50, aware, good, family, knowing, test, cost, awareness, history, mind, peace, know	ultra, unclear, uncomfortable, undergo, unhealthy, update, useful, view, visible, vital, warning, waste, watch, wealth, weekday, wit, worse, worsen, worst, yearly
5	4	0.064905	appointment	follow, painful, test, easy, always, experience, hard, patient, education, routine, schedule, time, polyclinic, useful, expensive, forget, puncture, spend	type, unclear, undergo, understand, unfortunate, unhealthy, update, vital, waiting, warning, watch, wealth, wit, women, worry, worse, worsen, worst, yearly, zone
5	5	0.482246	early	detection, chance, detect, better, treatment, life, save, regular, survival, cure, important, prevention, recovery, believe, live, increase, stage, good	uncomfortable, undergo, unfortunate, unhealthy, update, view, visible, waiting, warning, waste, watch, wealth, weekday, wit, worry, worse, worsen, worst, yearly, zone
5	5	0.276631	health	regular, early, check, know, age, important, good, need, 40, detect, risk, better, body, condition, healthy, importance, safe, issue	term, terrible, timely, timing, torture, traumatic, treat, treatment, try, ultra, unfortunate, useful, view, visible, vital, warning, waste, weekday, wit, worse
5	5	0.124195	better	prevention, cure, early, safe, family, history, always, knowing, prevent, risk, detection, regular, best, need, painful, result, detect, aware	uncomfortable, undergo, understand, unhealthy, update, useful, view, visible, vital, waiting, waste, watch, wealth, weekday, willing, women, worry, worsen, yearly, zone
5	5	0.0624277	test	time, cost, 50, die, question, willing, convenient, good, technology, 2, painful, pain, useful, always, awareness, spend, women, better	uncomfortable, undergo, understand, unfortunate, unhealthy, update, view, visible, vital, waiting, warning, watch, wealth, weekday, wit, worry, worse, worsen, worst, zone
5	5	0.0545004	appointment	schedule, follow, easy, experience, hard, painful, patient, regular, routine, friend, always, polyclinic, booking, forget, puncture, important, often, convenient	understand, unfortunate, unhealthy, update, useful, vital, waiting, warning, waste, watch, wealth, willing, wit, women, worry, worse, worsen, worst, yearly, zone
5	6	0.533443	early	detection, detect, chance, better, life, treatment, save, regular, important, survival, cure, check, prevention, live, recovery, always, believe, good	track, traumatic, type, ultra, unclear, uncomfortable, undergo, unfortunate, unhealthy, update, view, visible, waiting, waste, watch, wealth, weekday, wit, worse, zone
5	6	0.196532	health	regular, know, check, important, good, age, need, early, body, condition, 40, history, family, peace, prevent, always, care, mind	treat, treatment, try, type, ultra, unclear, unfortunate, useful, view, vital, waiting, waste, watch, weekday, willing, wit, worse, worsen, worst, zone
5	6	0.131957	better	prevention, cure, early, detection, safe, detect, regular, painful, prevent, knowing, always, best, die, know, prepared, chance, play, spot	undergo, understand, unhealthy, update, useful, visible, vital, waiting, warning, waste, watch, wealth, weekday, willing, wit, women, worry, worsen, worst, zone
5	6	0.0819158	risk	age, 2, regular, reduce, test, 40, 50, cost, aware, willing, diagnose, good, health, friend, knowing, lower, convenient, time	unclear, uncomfortable, undergo, understand, unfortunate, unhealthy, update, useful, view, visible, vital, warning, waste, wealth, weekday, worry, worse, worsen, worst, yearly
5	6	0.0561519	painful	early, time, detection, experience, forward, result, 50, issue, test, useful, regular, discomfort, women, polyclinic, fear, finding, spend, money	try, undergo, understand, unfortunate, unhealthy, update, view, visible, vital, waiting, warning, watch, wealth, willing, wit, worry, worse, worsen, worst, zone

## Sheet: ST10_neutral
Supplementary Table 10. Topic models using biterm topic modelling with varied k (1:5) in participants who were neutral after the education session. For each k, 6 iterations were done as a sensitivity check on the main topics surfaced.
Number of topics (k)	Iteration	Theta	Topic (word with the highest probability)	Subsequent 19 words in the topic	Last 20 words in the topic
2	1	0.569231	pain	time, 2, once, cost, follow, risk, 1, booking, know, change, comfortable, frequent, abnormality, body, chance, depend, factor, increasing	shy, sign, singaporeans, spent, start, subsidize, subsidy, symptom, system, tedious, test, tomography, troublesome, unchanged, uncomfortable, uneasy, waiting, willing, women, yearly
2	1	0.430769	regular	health, healthcare, painful, need, expensive, 40, attend, examination, women, schedule, time, change, decision, subsidize, appointment, ease, good, impact	remember, reminder, result, risk, scan, scary, send, shy, sick, slot, stress, subject, sufficient, taking, tend, torture, trauma, trigger, try, unknown
2	2	0.623932	regular	health, painful, attend, healthcare, once, change, cost, need, risk, appointment, 40, examination, expensive, comfortable, frequent, women, depend, factor	scan, scary, sensitive, shot, shy, sick, sign, slot, stress, subject, symptom, taking, torture, trauma, trigger, troublesome, try, unknown, waiting, yearly
2	2	0.376068	pain	2, time, 1, abnormality, body, chance, increasing, oneself, stress, subject, torture, trauma, better, biopsy, cyst, doctor, experience, found	scary, schedule, send, shy, singaporeans, spent, start, subsidize, subsidy, sufficient, system, tedious, tend, test, tomography, unchanged, uncomfortable, uneasy, willing, women
2	3	0.558974	painful	change, regular, attend, pain, healthcare, risk, appointment, 40, expensive, comfortable, women, abnormality, body, chance, factor, increasing, know, oneself	save, scary, shot, shy, sick, sign, singaporeans, spent, symptom, taking, tedious, tend, test, time, troublesome, try, uneasy, unknown, waiting, yearly
2	3	0.441026	time	2, regular, health, follow, 1, examination, frequent, result, better, biopsy, cyst, doctor, experience, found, need, once, past, taking	schedule, send, sensitive, shy, slot, start, stress, subject, subsidize, subsidy, sufficient, system, tomography, torture, trauma, trigger, unchanged, uncomfortable, willing, women
2	4	0.620513	regular	time, 2, change, attend, healthcare, risk, 1, appointment, health, need, pain, 40, booking, expensive, comfortable, cost, know, painful	procedure, result, save, scary, sensitive, shy, sick, sign, singaporeans, stress, subject, symptom, tend, test, tomography, torture, trauma, try, uneasy, unknown
2	4	0.379487	examination	follow, frequent, health, once, painful, abnormality, body, chance, increasing, oneself, pain, result, stress, subject, torture, trauma, better, death	send, shot, shy, slot, spent, start, subsidize, subsidy, sufficient, system, taking, tedious, trigger, troublesome, unchanged, uncomfortable, waiting, willing, women, yearly
2	5	0.558974	pain	painful, regular, follow, healthcare, once, 1, appointment, 40, booking, comfortable, cost, frequent, women, abnormality, attend, body, chance, depend	real, save, scary, schedule, sensitive, shot, shy, sign, singaporeans, slot, spent, subsidy, symptom, taking, tedious, troublesome, try, uneasy, waiting, yearly
2	5	0.441026	health	regular, time, 2, change, need, know, examination, planning, schedule, attend, biopsy, cyst, doctor, experience, found, past, taking, good	scary, send, shy, sick, start, stress, subject, subsidize, sufficient, system, tend, test, tomography, torture, trauma, trigger, uncomfortable, unknown, willing, women
2	6	0.596581	regular	painful, examination, attend, health, follow, change, once, risk, know, comfortable, cost, frequent, depend, factor, planning, result, schedule, better	scary, send, shot, shy, start, stress, subject, subsidize, subsidy, system, taking, test, torture, trauma, trigger, troublesome, try, waiting, willing, yearly
2	6	0.403419	time	pain, 2, 1, booking, expensive, 40, abnormality, body, chance, increasing, oneself, stress, subject, torture, trauma, biopsy, cyst, doctor	risk, save, scary, schedule, sensitive, shy, sick, sign, singaporeans, slot, spent, sufficient, symptom, tedious, tend, tomography, unchanged, uncomfortable, uneasy, unknown
3	1	0.425071	regular	change, examination, follow, pain, once, painful, frequent, abnormality, attend, body, chance, increasing, know, oneself, planning, schedule, stress, subject	send, shot, shy, singaporeans, slot, spent, start, subsidize, subsidy, sufficient, system, taking, test, time, troublesome, try, uncomfortable, waiting, women, yearly
3	1	0.324217	regular	time, cost, 1, appointment, health, need, booking, comfortable, factor, attend, decision, 2, ease, healthcare, impact, reminders, 50, decide	stress, subject, subsidize, subsidy, symptom, system, taking, tedious, tend, tomography, torture, trauma, trigger, try, unchanged, uneasy, unknown, willing, women, yearly
3	1	0.250712	2	time, expensive, health, women, 40, biopsy, cyst, doctor, experience, found, past, subsidize, taking, good, healthcare, package, private, system	sick, sign, spent, stress, subject, sufficient, tedious, tend, test, tomography, torture, trauma, trigger, troublesome, unchanged, uncomfortable, uneasy, unknown, waiting, willing
3	2	0.437037	time	2, regular, healthcare, need, 1, appointment, health, 40, booking, expensive, once, result, attend, biopsy, cyst, decision, doctor, experience	shy, sick, sign, singaporeans, slot, stress, subject, sufficient, symptom, tedious, test, tomography, torture, trauma, trigger, unchanged, uncomfortable, uneasy, unknown, waiting
3	2	0.290028	painful	comfortable, abnormality, body, chance, cost, depend, factor, increasing, oneself, pain, stress, subject, torture, trauma, examination, follow, better, death	spent, start, subsidize, subsidy, symptom, system, taking, tedious, tend, test, time, trigger, troublesome, try, unchanged, uncomfortable, waiting, willing, women, yearly
3	2	0.272934	change	regular, know, health, risk, attend, painful, planning, schedule, knowledge, attitude, commitment, item, priority, questionnaire, examination, life, once, symptom	singaporeans, spent, start, stress, subject, subsidize, subsidy, sufficient, system, taking, tend, tomography, torture, trauma, troublesome, try, uneasy, unknown, willing, yearly
3	3	0.351567	follow	40, examination, expensive, frequent, health, once, result, better, healthcare, subsidize, women, death, dying, false, fearful, good, lazy, necessary	scary, schedule, sensitive, shy, spent, stress, subject, sufficient, taking, tedious, time, tomography, torture, trauma, trigger, troublesome, try, unchanged, uncomfortable, waiting
3	3	0.324217	regular	painful, attend, change, need, risk, know, planning, schedule, decision, ease, examination, impact, knowledge, reminders, appointment, attitude, health, healthcare	start, stress, subject, subsidize, subsidy, sufficient, symptom, system, taking, tend, test, torture, trauma, trigger, try, uneasy, unknown, waiting, willing, yearly
3	3	0.324217	time	pain, 2, cost, 1, abnormality, body, chance, factor, increasing, oneself, stress, subject, torture, trauma, biopsy, cyst, doctor, experience	singaporeans, slot, spent, start, subsidize, subsidy, symptom, system, tedious, tend, test, tomography, troublesome, unchanged, uncomfortable, uneasy, unknown, willing, women, yearly
3	4	0.472934	painful	health, cost, need, risk, regular, 40, attend, know, comfortable, women, examination, factor, follow, planning, time, better, subsidize, death	send, shot, shy, sign, slot, stress, subject, subsidy, symptom, taking, tend, torture, trauma, trigger, troublesome, unchanged, uneasy, waiting, willing, yearly
3	4	0.336182	regular	time, 2, appointment, change, frequent, examination, result, biopsy, cyst, decision, doctor, experience, found, past, taking, ease, false, healthcare	spent, start, stress, subject, subsidize, subsidy, sufficient, tedious, test, tomography, torture, trauma, try, uncomfortable, uneasy, unknown, waiting, willing, women, yearly
3	4	0.190883	pain	1, abnormality, body, chance, increasing, oneself, stress, subject, torture, trauma, 2, good, health, often, time, 4, booking, expensive	singaporeans, slot, spent, start, subsidize, sufficient, symptom, system, taking, tedious, tend, test, tomography, trigger, troublesome, try, unchanged, uncomfortable, unknown, women
3	5	0.358405	time	change, 2, examination, regular, 1, pain, need, once, planning, schedule, biopsy, cyst, doctor, experience, follow, found, frequent, past	slot, spent, start, stress, subject, subsidize, subsidy, sufficient, system, tedious, test, tomography, torture, trauma, uncomfortable, uneasy, unknown, willing, women, yearly
3	5	0.331054	regular	health, appointment, painful, attend, risk, decision, ease, good, healthcare, impact, necessary, reminders, knowing, priority, 2, 4, afraid, booking	start, stress, subject, subsidize, sufficient, system, taking, tend, time, torture, trauma, trigger, troublesome, try, unchanged, uncomfortable, unknown, waiting, willing, women
3	5	0.310541	pain	40, comfortable, women, abnormality, body, chance, cost, factor, increasing, oneself, painful, stress, subject, torture, trauma, better, subsidize, death	shot, shy, sign, singaporeans, spent, subsidy, symptom, taking, tedious, tend, test, time, tomography, trigger, troublesome, try, unchanged, uneasy, waiting, yearly
3	6	0.363533	painful	follow, examination, once, risk, know, attend, frequent, regular, depend, result, better, death, dying, false, fearful, lazy, necessary, positive	stress, subject, subsidize, subsidy, sufficient, symptom, system, taking, tedious, time, torture, trauma, trigger, troublesome, try, unchanged, uneasy, waiting, willing, yearly
3	6	0.320798	regular	health, healthcare, 40, expensive, change, need, decision, subsidize, attend, ease, good, impact, knowledge, package, private, reminders, system, time	shy, sick, slot, stress, subject, sufficient, taking, tend, test, tomography, torture, trauma, trigger, troublesome, try, uncomfortable, uneasy, unknown, waiting, willing
3	6	0.31567	pain	time, 2, 1, cost, abnormality, body, chance, increasing, oneself, stress, subject, torture, trauma, biopsy, cyst, doctor, experience, found	shy, sick, sign, singaporeans, slot, spent, start, subsidize, subsidy, symptom, system, tedious, tend, test, tomography, unchanged, uncomfortable, unknown, women, yearly
4	1	0.363248	examination	painful, once, regular, risk, know, need, comfortable, cost, frequent, depend, factor, health, result, attend, follow, false, necessary, positive	subsidize, subsidy, symptom, system, taking, tedious, test, time, torture, trauma, trigger, troublesome, try, unchanged, uneasy, unknown, waiting, willing, women, yearly
4	1	0.250427	time	2, 1, expensive, pain, 40, biopsy, cyst, doctor, experience, found, past, subsidize, taking, good, healthcare, package, private, system	sick, sign, singaporeans, slot, spent, stress, subject, sufficient, symptom, tedious, tend, test, tomography, torture, trauma, unchanged, uncomfortable, uneasy, unknown, willing
4	1	0.21453	regular	appointment, attend, health, schedule, change, decision, ease, healthcare, impact, knowledge, reminders, booking, commitment, priority, letter, life, remember, reminder	stress, subject, subsidize, subsidy, sufficient, symptom, system, taking, tend, tomography, torture, trauma, trigger, troublesome, try, uncomfortable, unknown, waiting, willing, yearly
4	1	0.171795	pain	abnormality, body, chance, increasing, oneself, stress, subject, torture, trauma, better, death, dying, fearful, follow, lazy, sick, unknown, symptom	start, subsidize, subsidy, sufficient, system, taking, tedious, tend, test, time, tomography, trigger, troublesome, try, unchanged, uncomfortable, uneasy, waiting, women, yearly
4	2	0.291453	pain	time, 1, 2, booking, abnormality, body, chance, increasing, oneself, stress, subject, torture, trauma, biopsy, cyst, doctor, experience, follow	sign, slot, spent, start, subsidize, subsidy, sufficient, symptom, system, tedious, tend, test, tomography, trigger, troublesome, unchanged, uncomfortable, willing, women, yearly
4	2	0.255556	regular	attend, change, know, need, planning, risk, schedule, decision, appointment, ease, health, healthcare, impact, knowledge, reminders, attitude, item, questionnaire	subsidy, sufficient, system, taking, tedious, tend, test, time, tomography, torture, trauma, trigger, troublesome, try, uncomfortable, uneasy, unknown, waiting, women, yearly
4	2	0.231624	examination	painful, 40, frequent, women, once, subsidize, expensive, false, follow, healthcare, package, positive, private, result, system, tend, believe, comfortable	singaporeans, spent, stress, subject, subsidy, symptom, taking, tedious, time, torture, trauma, trigger, troublesome, try, unchanged, uneasy, unknown, waiting, willing, yearly
4	2	0.221368	health	cost, time, factor, depend, regular, 2, good, 50, comfortable, commitment, decide, max, necessary, pay, priority, 4, afraid, knowing	stress, subject, subsidize, sufficient, symptom, system, taking, tend, test, tomography, torture, trauma, try, unchanged, uncomfortable, uneasy, unknown, waiting, willing, women
4	3	0.368376	painful	examination, healthcare, once, appointment, 40, attend, regular, comfortable, women, decision, subsidize, ease, expensive, false, follow, frequent, impact, package	sick, singaporeans, spent, stress, subject, subsidy, taking, tedious, time, torture, trauma, trigger, troublesome, try, unchanged, uneasy, unknown, waiting, willing, yearly
4	3	0.24359	change	pain, abnormality, body, chance, increasing, oneself, planning, schedule, stress, subject, torture, trauma, better, regular, death, dying, fearful, follow	start, subsidize, subsidy, sufficient, symptom, system, taking, tedious, tend, test, time, tomography, troublesome, try, uncomfortable, uneasy, waiting, willing, women, yearly
4	3	0.217949	2	time, 1, health, biopsy, cyst, doctor, experience, found, pain, past, taking, good, booking, commitment, need, often, priority, 4	subject, subsidize, sufficient, symptom, system, tedious, tend, test, tomography, torture, trauma, trigger, try, unchanged, uncomfortable, uneasy, unknown, waiting, willing, women
4	3	0.170085	regular	health, time, depend, risk, cost, necessary, need, afraid, effort, inconvenient, issue, know, knowing, mind, spent, choose, factor, frequent	stress, subject, subsidize, subsidy, sufficient, symptom, system, taking, tend, test, tomography, torture, trauma, trigger, troublesome, unchanged, uncomfortable, unknown, women, yearly
4	4	0.279487	examination	time, need, regular, 2, frequent, once, result, biopsy, cyst, doctor, experience, follow, found, past, taking, false, necessary, painful	subsidize, subsidy, sufficient, symptom, system, tedious, test, tomography, torture, trauma, trigger, troublesome, unchanged, uncomfortable, uneasy, unknown, waiting, willing, women, yearly
4	4	0.260684	pain	cost, health, abnormality, body, chance, factor, increasing, oneself, stress, subject, time, torture, trauma, comfortable, good, 50, commitment, decide	sign, singaporeans, slot, spent, start, subsidize, symptom, system, taking, tedious, tend, test, tomography, try, unchanged, uncomfortable, uneasy, unknown, willing, women
4	4	0.253846	change	1, regular, booking, planning, schedule, better, appointment, attend, death, dying, fearful, follow, know, knowledge, lazy, sick, unknown, attitude	stress, subject, subsidize, subsidy, sufficient, system, taking, tedious, tend, tomography, torture, trauma, trigger, troublesome, try, uncomfortable, waiting, willing, women, yearly
4	4	0.205983	healthcare	painful, regular, 40, attend, risk, women, decision, subsidize, ease, impact, package, reminders, system, expensive, private, appointment, once, high	spent, stress, subject, subsidy, sufficient, symptom, taking, tend, test, time, torture, trauma, trigger, troublesome, try, unchanged, uneasy, unknown, waiting, yearly
4	5	0.352991	health	cost, need, regular, examination, frequent, depend, factor, result, time, once, comfortable, false, follow, good, necessary, positive, tend, 50	slot, start, stress, subject, subsidize, system, taking, tedious, test, tomography, torture, trauma, trigger, troublesome, unchanged, uncomfortable, unknown, waiting, willing, women
4	5	0.265812	time	pain, 2, 1, abnormality, body, chance, increasing, oneself, stress, subject, torture, trauma, 40, biopsy, cyst, doctor, experience, found	shy, sick, sign, slot, spent, subsidy, sufficient, symptom, tedious, tend, test, tomography, trigger, try, unchanged, uncomfortable, uneasy, unknown, willing, yearly
4	5	0.199145	painful	decision, follow, appointment, attend, better, death, dying, ease, examination, fearful, healthcare, impact, lazy, regular, reminders, sick, unknown, believe	subsidy, sufficient, symptom, system, taking, tedious, tend, test, time, tomography, torture, trauma, troublesome, try, unchanged, uncomfortable, uneasy, waiting, women, yearly
4	5	0.182051	regular	change, know, attend, risk, painful, planning, schedule, knowledge, attitude, item, once, questionnaire, unchanged, high, inconvenient, women, 40, base	stress, subject, subsidize, subsidy, sufficient, symptom, system, taking, tend, time, torture, trauma, trigger, troublesome, try, uneasy, unknown, waiting, willing, yearly
4	6	0.289744	pain	1, 40, booking, abnormality, body, chance, increasing, oneself, stress, subject, torture, trauma, once, subsidize, expensive, false, follow, healthcare	shy, sick, sign, singaporeans, slot, spent, subsidy, sufficient, symptom, taking, tedious, tomography, troublesome, try, unchanged, uncomfortable, uneasy, unknown, waiting, yearly
4	6	0.281197	painful	regular, attend, comfortable, cost, depend, factor, decision, need, ease, examination, healthcare, reminders, risk, 50, appointment, decide, impact, max	spent, start, stress, subject, subsidize, subsidy, system, taking, tedious, tend, test, torture, trauma, trigger, troublesome, try, unchanged, unknown, willing, yearly
4	6	0.252137	time	health, 2, biopsy, cyst, doctor, experience, found, past, taking, good, necessary, attend, attitude, commitment, item, priority, questionnaire, 4	stress, subject, subsidize, sufficient, symptom, system, tedious, tend, test, tomography, torture, trauma, trigger, unchanged, uncomfortable, uneasy, unknown, waiting, willing, women
4	6	0.176923	regular	change, schedule, better, follow, death, dying, fearful, health, know, knowledge, lazy, sick, unknown, risk, need, planning, unchanged, effort	subsidy, sufficient, symptom, system, taking, tend, test, time, tomography, torture, trauma, trigger, troublesome, try, uncomfortable, uneasy, waiting, willing, women, yearly
5	1	0.266667	regular	change, attend, health, know, risk, examination, need, planning, schedule, knowledge, attitude, item, once, painful, questionnaire, frequent, unchanged, action	subject, subsidize, sufficient, symptom, system, taking, tend, test, tomography, torture, trauma, trigger, troublesome, uncomfortable, uneasy, unknown, waiting, willing, women, yearly
5	1	0.213675	healthcare	expensive, 40, regular, decision, subsidize, appointment, death, dying, ease, follow, good, impact, lazy, package, private, reminders, sick, system	stress, subject, sufficient, symptom, taking, tedious, tend, test, time, tomography, torture, trauma, trigger, troublesome, try, unchanged, uncomfortable, uneasy, waiting, willing
5	1	0.2	time	cost, 2, factor, biopsy, cyst, doctor, experience, found, health, past, taking, comfortable, 50, commitment, decide, max, pay, priority	start, stress, subject, subsidize, subsidy, symptom, system, tedious, tend, tomography, torture, trauma, trigger, try, unchanged, uncomfortable, uneasy, unknown, women, yearly
5	1	0.174359	pain	1, booking, abnormality, body, chance, increasing, oneself, stress, subject, torture, trauma, often, 2, appointment, letter, remember, reminder, send	subsidize, subsidy, sufficient, symptom, system, taking, tedious, tend, test, tomography, troublesome, try, unchanged, uncomfortable, uneasy, unknown, waiting, willing, women, yearly
5	1	0.145299	painful	examination, follow, once, false, positive, result, tend, frequent, symptom, abnormal, mindset, normal, people, chest, coincide, comfortable, day, difficult	stress, subject, subsidize, subsidy, sufficient, system, taking, tedious, test, time, torture, trauma, trigger, troublesome, try, unchanged, unknown, waiting, willing, yearly
5	2	0.259829	time	2, regular, 1, health, biopsy, cyst, doctor, experience, found, past, taking, necessary, need, booking, commitment, examination, often, pain	start, stress, subject, subsidize, subsidy, sufficient, symptom, system, tend, test, tomography, torture, trauma, trigger, unchanged, uncomfortable, uneasy, unknown, willing, women
5	2	0.210256	painful	risk, change, regular, attend, know, depend, planning, schedule, knowledge, attitude, item, questionnaire, comfortable, cost, factor, health, unchanged, compress	subsidy, sufficient, symptom, system, taking, tedious, tend, test, time, torture, trauma, trigger, troublesome, try, uneasy, unknown, waiting, willing, women, yearly
5	2	0.182906	examination	40, expensive, once, women, result, subsidize, false, follow, frequent, healthcare, package, positive, private, system, tend, painful, health, government	spent, stress, subject, sufficient, taking, tedious, time, tomography, torture, trauma, trigger, troublesome, try, unchanged, uncomfortable, uneasy, unknown, waiting, willing, yearly
5	2	0.179487	appointment	decision, regular, ease, healthcare, impact, reminders, 50, attend, change, decide, max, pay, booking, comfortable, letter, remember, reminder, send	subject, subsidize, subsidy, system, taking, tedious, tend, test, time, tomography, torture, trauma, troublesome, try, unchanged, uncomfortable, unknown, waiting, women, yearly
5	2	0.167521	pain	abnormality, body, chance, increasing, oneself, stress, subject, torture, trauma, follow, better, death, dying, fearful, lazy, sick, unknown, need	subsidy, sufficient, symptom, system, taking, tedious, tend, test, time, tomography, trigger, troublesome, try, unchanged, uncomfortable, uneasy, waiting, willing, women, yearly
5	3	0.273504	time	pain, 2, abnormality, body, chance, increasing, oneself, stress, subject, torture, trauma, better, biopsy, cyst, doctor, experience, follow, found	spent, start, subsidize, subsidy, sufficient, system, tedious, tend, test, tomography, trigger, troublesome, try, unchanged, uncomfortable, uneasy, waiting, willing, women, yearly
5	3	0.266667	regular	change, healthcare, attend, 40, know, planning, schedule, decision, expensive, need, subsidize, appointment, ease, impact, knowledge, package, private, reminders	subject, subsidy, sufficient, symptom, taking, tend, test, time, tomography, torture, trauma, trigger, troublesome, try, uncomfortable, uneasy, unknown, waiting, willing, yearly
5	3	0.186325	once	examination, frequent, painful, comfortable, cost, depend, factor, risk, false, follow, positive, result, tend, 50, decide, max, pay, regular	symptom, system, taking, tedious, test, time, tomography, torture, trauma, trigger, troublesome, try, unchanged, uncomfortable, uneasy, unknown, waiting, willing, women, yearly
5	3	0.181197	time	1, health, pain, 2, good, necessary, booking, knowing, often, 4, afraid, examination, regular, believe, cell, change, cost, government	slot, spent, start, stress, subject, subsidize, symptom, system, taking, tedious, tend, test, tomography, torture, trauma, unchanged, uncomfortable, uneasy, unknown, women
5	3	0.0923077	painful	appointment, booking, letter, remember, reminder, send, compress, chest, coincide, day, difficult, distressing, flat, plate, slot, women, compression, dislike	subject, subsidize, subsidy, sufficient, symptom, system, taking, tedious, tend, time, torture, trauma, trigger, troublesome, try, unchanged, unknown, waiting, willing, yearly
5	4	0.278632	health	regular, change, cost, know, need, risk, factor, planning, schedule, time, attend, depend, knowledge, 50, attitude, comfortable, commitment, decide	subsidy, sufficient, symptom, system, taking, tedious, tend, tomography, torture, trauma, trigger, troublesome, try, uncomfortable, uneasy, unknown, waiting, willing, women, yearly
5	4	0.210256	regular	healthcare, appointment, 40, expensive, decision, examination, subsidize, ease, package, private, reminders, system, women, attend, impact, booking, health, letter	subject, sufficient, symptom, taking, tend, test, time, tomography, torture, trauma, trigger, troublesome, try, unchanged, uncomfortable, uneasy, unknown, waiting, willing, yearly
5	4	0.196581	painful	once, 1, examination, frequent, result, follow, time, 2, false, positive, tend, booking, knowing, often, pain, regular, high, mind	subject, subsidize, subsidy, sufficient, symptom, system, taking, tedious, test, torture, trauma, trigger, troublesome, try, unchanged, uncomfortable, uneasy, unknown, willing, yearly
5	4	0.17265	2	time, better, biopsy, cyst, doctor, experience, found, past, taking, death, dying, fearful, follow, lazy, sick, unknown, painful, 4	spent, start, stress, subject, subsidize, subsidy, symptom, system, tedious, tend, test, tomography, torture, trauma, trigger, unchanged, uneasy, waiting, willing, women
5	4	0.14188	pain	abnormality, body, chance, increasing, oneself, stress, subject, torture, trauma, symptom, abnormal, cell, change, mindset, normal, people, radiation, trigger	spent, start, subsidize, subsidy, sufficient, system, taking, tedious, tend, test, time, tomography, troublesome, try, unchanged, uncomfortable, unknown, waiting, women, yearly
5	5	0.295726	change	pain, health, regular, abnormality, body, chance, increasing, know, oneself, planning, schedule, stress, subject, torture, trauma, better, follow, death	start, subsidize, subsidy, sufficient, symptom, system, taking, tedious, tend, test, time, tomography, troublesome, try, uncomfortable, uneasy, waiting, willing, women, yearly
5	5	0.215385	healthcare	regular, appointment, 40, attend, expensive, women, decision, painful, subsidize, ease, impact, package, private, reminders, system, health, risk, booking	subject, sufficient, symptom, taking, tedious, tend, test, time, tomography, torture, trauma, trigger, troublesome, try, unchanged, uncomfortable, unknown, waiting, willing, yearly
5	5	0.177778	time	2, 1, biopsy, cyst, doctor, experience, found, past, taking, need, booking, often, pain, 4, action, dire, passive, person	spent, start, stress, subject, subsidize, subsidy, sufficient, symptom, system, tedious, tend, tomography, torture, trauma, trigger, unchanged, uncomfortable, uneasy, unknown, women
5	5	0.174359	cost	painful, comfortable, depend, factor, regular, risk, 50, decide, examination, max, pay, time, believe, compress, lump, pick, sensitive, choose	subject, subsidize, subsidy, symptom, system, taking, tend, test, torture, trauma, trigger, troublesome, try, unchanged, uneasy, unknown, waiting, willing, women, yearly
5	5	0.136752	examination	frequent, once, result, false, follow, necessary, positive, tend, afraid, regular, symptom, abnormal, mindset, normal, people, coincide, day, difficult	sufficient, system, taking, tedious, test, time, tomography, torture, trauma, trigger, troublesome, try, unchanged, uncomfortable, uneasy, unknown, waiting, willing, women, yearly
5	6	0.254701	regular	change, examination, risk, attend, know, depend, health, planning, schedule, knowledge, necessary, painful, attitude, item, once, questionnaire, unchanged, believe	subsidy, sufficient, symptom, system, taking, tend, test, time, tomography, torture, trauma, trigger, troublesome, try, uncomfortable, unknown, waiting, willing, women, yearly
5	6	0.234188	time	follow, cost, 2, biopsy, cyst, doctor, experience, found, past, taking, better, comfortable, death, dying, false, fearful, lazy, once	start, stress, subject, subsidize, subsidy, symptom, system, tedious, tomography, torture, trauma, trigger, troublesome, unchanged, uncomfortable, uneasy, waiting, willing, women, yearly
5	6	0.17094	painful	40, expensive, need, women, subsidize, health, healthcare, package, private, system, action, compress, dire, effort, good, government, passive, person	slot, stress, subject, sufficient, symptom, taking, tedious, tend, test, time, torture, trauma, trigger, troublesome, try, unchanged, uneasy, unknown, waiting, yearly
5	6	0.17094	1	appointment, time, 2, booking, regular, decision, ease, healthcare, impact, reminders, attend, knowing, often, pain, 4, letter, remember, reminder	subsidize, subsidy, sufficient, symptom, system, taking, tedious, tend, test, tomography, torture, trauma, trigger, try, unchanged, uncomfortable, uneasy, unknown, willing, women
5	6	0.169231	pain	abnormality, body, chance, increasing, oneself, stress, subject, torture, trauma, health, priority, life, symptom, abnormal, cell, change, commitment, inconvenience	subsidize, subsidy, sufficient, system, taking, tedious, tend, test, time, tomography, troublesome, try, unchanged, uncomfortable, uneasy, unknown, waiting, willing, women, yearly

[truncated: 3 more sheets: sT11_aware, ST12_unaware, sT13_common words]
